# Supplementary material for: Epstein-Barr virus lytic gene BNRF1 promotes B-cell lymphomagenesis via IFI27 upregulation
Source: PLoS Pathog. 2024 Feb 1;20(2):e1011954. doi: 10.1371/journal.ppat.1011954 (PMC10833513; doi:10.1371/journal.ppat.1011954)
Supplement: S1 Table — (XLSX) [file ppat.1011954.s007.xlsx]

## Sheet: Sheet1
	BZLF1-positive cells (%)	BZLF1- and gB- double positive cells (%)
LCLs-WT	0.25 ± 0.03	0.05 ± 0.05
LCLs-dBNRF1	0.59 ± 0.10	0.02 ± 0.03
LCLs-dBNRF1rev	0.27 ± 0.06	0.07 ±0.06
