# Supplementary material for: Epstein-Barr virus lytic gene BNRF1 promotes B-cell lymphomagenesis via IFI27 upregulation
Source: PLoS Pathog. 2024 Feb 1;20(2):e1011954. doi: 10.1371/journal.ppat.1011954 (PMC10833513; doi:10.1371/journal.ppat.1011954)
Supplement: S2 Table — (XLSX) [file ppat.1011954.s008.xlsx]

## Sheet: LCL_DEseq_padj
Gene Name	log2FC	pvalue	adjusted p value
PHYHD1	22.6091	2.30436e-06	0.000521451
NLRP2	10.6015	1.12252e-11	2.04285e-08
ZFP57	10.2813	2.26533e-05	0.00299827
TAC1	9.0471	6.03167e-07	0.000189438
LOC441666	8.99301	6.11553e-07	0.000189438
OTOF	8.53414	3.98336e-08	1.99978e-05
LHX1	6.43752	0.000824367	0.0416735
FOXJ1	6.35985	0.000618729	0.0339928
SOX18	6.15104	7.47211e-11	1.08786e-07
COL1A2	5.80747	0.000126536	0.0104672
TMPRSS3	4.86612	1.62237e-21	7.87335e-18
LDOC1	4.6489	4.04621e-05	0.00446279
IFI27	4.56954	0.000608087	0.0335346
ZNF831	4.41927	0.000634822	0.0344864
TMEM163	4.3282	0.000125852	0.0104672
TRPM2	3.84888	8.48872e-06	0.0013581
SPNS3	3.71305	1.17462e-08	6.8405e-06
LINC00176	3.70967	5.88879e-28	8.57349e-24
CABP1	3.67645	6.57923e-05	0.00621994
SSH3	3.57249	2.90558e-05	0.00361558
SYT5	3.45457	0.0001992	0.0149492
ZNF208	3.39488	0.000996365	0.048193
TMEM255A	3.35062	6.0645e-05	0.00584722
BTNL9	3.27738	2.31586e-10	2.80972e-07
NEURL1	3.17961	3.64027e-05	0.00426463
PITX1	2.95292	0.000281137	0.0191265
IGLL5	2.83719	1.77911e-08	9.96234e-06
LTBR	2.83268	5.08882e-11	8.23202e-08
SERPINE2	2.72792	5.14783e-05	0.00513337
LOC729737	2.67514	0.000670274	0.0356447
TEAD4	2.55912	0.0002364	0.0168713
FES	2.31077	4.83025e-05	0.00495237
GDF15	2.27604	0.000359519	0.0229572
PTPRN2	2.25374	0.000749644	0.0391185
CPNE2	2.20376	9.65372e-05	0.00841608
C3	2.20273	0.000247687	0.0173369
CR1	2.15152	0.000962862	0.0471997
GTF2IRD1	2.14377	9.05497e-05	0.00807271
PTPRJ	2.13118	0.00022621	0.0163611
PHLDA2	2.03132	0.000161326	0.0126276
GPR84	1.99943	9.17626e-05	0.0080968
HSPA6	1.98342	0.000589965	0.0330358
PDLIM2	1.98148	0.000131252	0.0106103
FAM101B	1.92797	4.54626e-05	0.00480644
FOS	1.87976	0.00059679	0.0332899
HES1	1.87973	0.000153212	0.0121892
GRAP2	1.86969	8.42323e-07	0.000231385
CBS	1.81123	0.00039038	0.0241853
MDK	1.80385	0.000781503	0.0404908
GIMAP6	1.79515	0.00103852	0.0495729
TRIB3	1.78085	4.58085e-08	2.22308e-05
DNAH17	1.75707	8.0044e-08	3.3296e-05
FYB	1.75027	0.000269327	0.018409
FYN	1.72985	0.000453024	0.0268113
EGR1	1.71284	0.000252817	0.0176113
F12	1.68373	2.01223e-05	0.00275263
GMPR	1.6525	7.91066e-07	0.000221911
OPLAH	1.64906	0.000240847	0.0171048
COPZ2	1.62295	0.000788667	0.0405732
RGMB	1.62027	0.000480195	0.0280769
CLEC2B	1.60975	4.1455e-05	0.00453792
SORBS3	1.58923	3.65056e-05	0.00426463
S100A6	1.56389	3.71455e-05	0.00426463
EGR3	1.55756	0.000131909	0.0106103
TBC1D9	1.54371	5.41758e-07	0.00017926
LAG3	1.54252	7.91895e-06	0.00129542
GNG11	1.53927	6.28275e-05	0.00597846
LGALS3BP	1.49411	7.95216e-09	5.03372e-06
SMIM3	1.48259	0.000131215	0.0106103
RPL31P11	1.46859	2.81068e-05	0.00360508
HSPA7	1.44173	1.05229e-05	0.00164734
MT2A	1.39396	0.000484393	0.0282091
NPM2	1.32535	0.000342467	0.0223587
FBXO2	1.32389	0.000799748	0.0407679
LINC00158	1.30612	0.0002893	0.0192325
ANK1	1.30568	0.000418386	0.0252072
TCF7	1.29327	1.33318e-05	0.00198059
FGR	1.28789	4.89824e-05	0.00498696
TGM2	1.28781	2.84292e-05	0.00360508
FCGR2C	1.27235	4.79288e-06	0.000883284
RILPL2	1.24888	5.33375e-05	0.00528259
PDGFA	1.22819	0.000423214	0.0253562
UPP1	1.22328	1.60999e-05	0.00236016
ZFAS1	1.20637	0.000599247	0.0332994
SAMD10	1.19883	9.03257e-07	0.000243528
C6orf48	1.1915	0.000120025	0.0101009
CD300A	1.16459	0.000581782	0.0327034
PRNP	1.14969	0.000158386	0.0125323
IFITM2	1.12175	0.000535295	0.0306825
SNHG16	1.12034	4.51885e-05	0.00480644
PXN	1.10928	1.6211e-05	0.00236016
PLIN2	1.07721	4.92434e-06	0.000896168
RNF187	1.06832	4.97534e-05	0.00503027
RGS10	1.02206	0.000355152	0.0229572
MX2	1.01975	3.90276e-05	0.00437004
LTA	1.00924	2.32509e-05	0.00302241
EBI3	0.996031	0.000919842	0.0455509
FTH1	0.992108	0.000527604	0.0303612
LAMP3	0.957862	1.64031e-05	0.00236449
PPP1R15A	0.92735	3.74938e-05	0.00426463
RPL12	0.906276	0.000509349	0.0295443
RBM38	0.901661	4.63277e-05	0.00482908
TCTN3	0.866693	0.000394552	0.0242232
BCL11A	0.862257	0.000645188	0.0349193
GCH1	0.854723	0.000542851	0.0309936
PDCD4	0.757168	0.000451821	0.0268113
LONP1	0.753523	0.000975982	0.0473644
FBXW7	-0.807879	0.000800854	0.0407679
UBR7	-0.818454	0.000568603	0.0320864
ENTPD4	-0.842532	0.000670832	0.0356447
KCNN3	-0.938282	0.000511731	0.0295647
TCF3	-0.950776	0.00060246	0.0333507
PDIA4	-0.963828	0.000358954	0.0229572
ERN1	-0.971672	0.00102092	0.0492169
RALGPS2	-0.979971	0.000374407	0.0235973
BHLHE40	-0.98541	0.000288234	0.0192325
CENPJ	-1.02605	0.000461801	0.0271103
CXXC1	-1.03186	3.32346e-05	0.00403219
TXNDC11	-1.03833	6.43789e-06	0.00107735
EDRF1	-1.05634	3.70683e-05	0.00426463
LRRK1	-1.06003	9.27769e-05	0.00813698
XBP1	-1.06605	0.000356989	0.0229572
BSLF2/BMLF1	-1.06873	7.48143e-05	0.00702724
LPIN1	-1.09184	5.10922e-05	0.00513001
CAMKK2	-1.09264	0.000653202	0.0350921
SLC41A1	-1.0955	0.000887415	0.0443982
KIF26B	-1.10506	0.000395984	0.0242232
PMEPA1	-1.12315	0.000969972	0.0472872
LOC728743	-1.1492	0.00028846	0.0192325
FAM214A	-1.15657	0.000204815	0.0152918
P2RX1	-1.15972	0.000380509	0.0238435
RNF103	-1.15977	0.000414956	0.025185
TRIB1	-1.16236	5.95624e-05	0.00578113
TP53INP1	-1.18102	5.2688e-06	0.000940196
TSPYL5	-1.18303	0.000258701	0.0178503
CHST2	-1.18681	3.87633e-06	0.000742572
BMRF2	-1.20184	0.000383225	0.0238435
BBLF2/BBLF3	-1.20846	3.93211e-05	0.00437004
LOC730101	-1.2168	0.000171318	0.0132252
HLA-DOA	-1.22516	6.23765e-05	0.0059746
EDEM3	-1.22994	5.45967e-06	0.00094856
SLC15A2	-1.23802	0.000301612	0.0199599
SEC14L1P1	-1.23992	0.000911428	0.0452883
CASP10	-1.26168	7.94861e-05	0.00732429
TMEM184B	-1.2625	0.000971144	0.0472872
ITGAL	-1.26272	6.43235e-06	0.00107735
BTG2	-1.27724	8.52792e-05	0.00771167
KIAA0226L	-1.27733	1.80245e-05	0.00249923
EIF2AK3	-1.28669	6.66633e-07	0.000201433
PLEKHA7	-1.29126	0.000418994	0.0252072
MZB1	-1.30353	3.50291e-07	0.000127497
BHLF1	-1.3279	8.34204e-05	0.00759073
MGAT3	-1.34575	5.5089e-08	2.46066e-05
BFRF2	-1.34865	4.24908e-05	0.00461659
MAN2A1	-1.34944	8.94347e-05	0.00803753
VPS37B	-1.35216	1.31944e-05	0.00198038
HELZ	-1.3534	0.000875386	0.0439474
FLOT2	-1.35857	5.29542e-06	0.000940196
ARHGEF17	-1.36102	3.53492e-05	0.0042533
COL24A1	-1.37534	0.000208413	0.0154811
IRS1	-1.38233	0.000415165	0.025185
FCRL5	-1.39427	1.56919e-06	0.000374522
ENC1	-1.39644	1.23462e-06	0.000315348
DST	-1.39695	2.87436e-05	0.00360757
ATP8B2	-1.39825	0.000218074	0.0161164
BFRF1	-1.40508	0.000683978	0.0360799
MLXIP	-1.40837	3.73347e-06	0.000727349
NXPE3	-1.42381	0.000193655	0.0146084
ITK	-1.4576	0.000171685	0.0132252
PDLIM4	-1.4609	0.000394119	0.0242232
WNT5B	-1.47068	4.55587e-05	0.00480644
IKZF1	-1.47233	0.000126022	0.0104672
ABCB9	-1.48772	0.000893779	0.0445634
PRDM1	-1.49384	3.78721e-05	0.00427426
SMPDL3B	-1.50044	0.000336868	0.0220921
ELL2	-1.50123	0.000285532	0.0192325
CREB5	-1.50375	0.000308827	0.0203448
ZNF608	-1.51119	0.000455018	0.0268203
AICDA	-1.51745	5.47284e-06	0.00094856
CIITA	-1.53685	9.31224e-07	0.000246503
GLCCI1	-1.53964	2.55502e-06	0.000547038
SCAMP5	-1.54712	0.000718372	0.0377573
FER1L4	-1.56786	2.02302e-05	0.00275263
DNAJC6	-1.59677	0.000245595	0.0172735
SALL2	-1.60509	0.000629874	0.0343458
TPRG1	-1.60776	0.000227004	0.0163611
BMRF1	-1.6227	2.84762e-05	0.00360508
IFNLR1	-1.62288	1.73034e-05	0.00242231
LF3	-1.62383	7.86096e-05	0.00728966
ITM2A	-1.63156	6.77945e-07	0.000201433
BORF2	-1.64453	1.87737e-08	1.01232e-05
RSC1A1	-1.64672	0.000929738	0.0457299
BMP2K	-1.64875	0.000819803	0.0415871
CMAHP	-1.6509	4.07798e-06	0.00076117
ZBP1	-1.65348	0.00102478	0.0492403
HDAC7	-1.66961	6.54208e-09	4.53553e-06
ADGRG5	-1.79251	2.85857e-06	0.000594542
ACOXL	-1.79553	0.000665609	0.0356272
EPS8	-1.80905	0.000163756	0.0127493
DERL3	-1.81027	4.73559e-08	2.22405e-05
TK2	-1.81144	2.93216e-06	0.000601257
NCALD	-1.81166	5.00409e-09	3.83445e-06
CACNB4	-1.82539	0.000740867	0.0387996
VDR	-1.83305	1.01166e-05	0.00160094
KCP	-1.83377	0.0004436	0.0264688
NGFRAP1	-1.85867	1.67783e-05	0.00239485
PLAG1	-1.86529	2.60326e-08	1.3536e-05
ITGAX	-1.91065	1.06709e-09	1.1097e-06
CXXC4	-1.94661	8.38408e-09	5.08599e-06
PTPRS	-1.94746	0.00024224	0.0171203
RUNX1	-1.95165	9.75458e-05	0.00845338
ARHGAP6	-1.95757	5.28436e-09	3.84675e-06
SGK1	-1.98458	0.000775344	0.0403151
BPLF1	-1.98722	0.00022609	0.0163611
ADAM19	-2.0274	3.5134e-09	3.41011e-06
MIR4539	-2.0398	7.16748e-07	0.000208703
KANK1	-2.04493	0.000795249	0.0407677
KIF21A	-2.06427	0.000107538	0.00926418
SCARB2	-2.06985	0.000369266	0.0234766
MBOAT2	-2.09598	3.59393e-05	0.00426463
BHLHA15	-2.09998	2.05309e-06	0.000474459
DSG2	-2.11144	0.0010341	0.0495246
IGSF3	-2.11322	0.000787178	0.0405732
BORF1	-2.13693	1.48276e-06	0.000362263
CNKSR1	-2.18342	0.000192787	0.0146084
LOC100130705	-2.1891	4.64366e-05	0.00482908
TIAM1	-2.21445	1.15101e-05	0.00174558
JPH4	-2.26447	3.7203e-05	0.00426463
PKP2	-2.27232	7.54841e-08	3.23227e-05
C3orf70	-2.29965	0.000549108	0.0312284
PITPNC1	-2.33181	0.00038209	0.0238435
KLHL6	-2.37845	2.53075e-10	2.83425e-07
MAP4K4	-2.3787	0.000128306	0.0104944
PRDM15	-2.41471	2.91217e-22	2.11991e-18
TNFSF4	-2.42179	1.72974e-05	0.00242231
MED13L	-2.42249	5.59407e-07	0.000180987
NSG1	-2.42658	1.1638e-06	0.000302568
ZEB2	-2.46687	8.78077e-08	3.55109e-05
GDA	-2.47003	2.32806e-06	0.000521451
IL23R	-2.47223	0.000675231	0.0357479
MCC	-2.52809	0.000926299	0.0457152
GRAMD1B	-2.53579	3.8651e-09	3.517e-06
LMCD1	-2.53876	2.42264e-06	0.000534412
BCAR3	-2.55294	0.000109225	0.0093542
FARP1	-2.58529	2.29083e-05	0.0030047
BOLF1	-2.58928	1.42531e-07	5.60839e-05
ERC1	-2.59098	2.46332e-06	0.000535275
PIK3CG	-2.61401	4.2188e-07	0.000144492
CLIC5	-2.6152	0.000624355	0.0341729
CNR1	-2.62476	1.49294e-06	0.000362263
PCDHGA12	-2.63031	0.000268868	0.018409
SH3BP5	-2.64791	3.1346e-05	0.00386751
MYH6	-2.65897	0.000181628	0.0139175
LOC101929450	-2.66353	1.0684e-05	0.00165477
AQP3	-2.6687	3.0391e-06	0.000614531
RUNX2	-2.67504	4.26757e-07	0.000144492
P4HA2	-2.67945	2.65252e-06	0.000559682
C12orf77	-2.68884	0.000183219	0.0139659
PRF1	-2.70125	4.40078e-09	3.71497e-06
HID1	-2.70263	5.57742e-08	2.46066e-05
LINC00173	-2.73214	3.60201e-16	1.31104e-12
TNS1	-2.74569	2.07248e-05	0.00276819
KCNK1	-2.74665	2.03284e-10	2.69056e-07
LEF1	-2.76206	7.79778e-13	1.62183e-09
LAX1	-2.79756	3.86554e-07	0.000137265
WFDC2	-2.81458	1.37904e-06	0.000346162
RARRES2	-2.83246	9.09351e-05	0.00807271
ITGAD	-2.83496	0.0001278	0.0104944
DPYSL3	-2.86196	5.82493e-05	0.00569162
NRN1	-2.86395	7.92595e-07	0.000221911
TXNDC5	-2.87713	3.27557e-05	0.00400748
METTL7A	-2.88316	1.79743e-06	0.000422077
FRMD6	-2.91229	6.04937e-06	0.00103615
CCL1	-2.92861	2.05575e-05	0.00276819
NTNG1	-3.08613	7.83905e-05	0.00728966
VWA7	-3.10424	0.000220623	0.0162225
TTLL7	-3.11214	6.59492e-06	0.00109108
TNIP3	-3.12921	0.000225551	0.0163611
ANKRD36BP2	-3.17791	1.58768e-07	6.08291e-05
CLCNKA	-3.19303	0.000160577	0.0126276
BIRC7	-3.22802	0.000287563	0.0192325
DAAM2	-3.25342	1.09849e-05	0.00168347
CDHR1	-3.28163	7.80268e-09	5.03372e-06
CD101	-3.28321	0.000356198	0.0229572
TGFBR2	-3.28415	3.94721e-06	0.000746329
MRC2	-3.37428	1.27578e-14	3.71482e-11
DCC	-3.42366	0.000254054	0.0176132
HHLA2	-3.47578	4.71417e-05	0.00486763
ADARB1	-3.54131	4.593e-09	3.71497e-06
MYLK	-3.54978	0.000371138	0.0234931
ASB2	-3.58738	1.99864e-14	4.8497e-11
F5	-3.59396	8.26123e-06	0.00133639
NUAK2	-3.94446	3.09559e-06	0.000617379
NMNAT2	-3.98374	0.000116084	0.00982593
HSPB7	-4.00677	8.30112e-05	0.00759073
RASAL2	-4.27358	0.000109932	0.00935961
HGF	-4.32906	3.74691e-06	0.000727349
GRIN2A	-5.09633	0.000858048	0.043226
SLC22A31	-5.2945	5.46483e-05	0.00537584
SERPINB2	-5.73656	0.000650525	0.0350777
CDO1	-5.87337	0.00056858	0.0320864
CTNND2	-6.81904	0.000152963	0.0121892
DCAF12L2	-25.0229	1.69964e-07	6.34491e-05
