# Supplementary material for: Epstein-Barr virus lytic gene BNRF1 promotes B-cell lymphomagenesis via IFI27 upregulation
Source: PLoS Pathog. 2024 Feb 1;20(2):e1011954. doi: 10.1371/journal.ppat.1011954 (PMC10833513; doi:10.1371/journal.ppat.1011954)
Supplement: S3 Table — (XLSX) [file ppat.1011954.s009.xlsx]

## Sheet: Sheet1
Gene	log2FC	adjusted P value
BALF1	0.023	0.998
BALF2	-1.203	0.083
BALF3	-0.779	0.652
BALF4	-0.774	0.543
BALF5	-0.331	0.861
BARF1	-1.655	0.144
BBLF1	-0.011	0.999
BBLF2/3	-1.208	0.004
BBLF4	-0.376	0.839
BBRF1	0.133	0.977
BBRF2	-0.393	0.923
BBRF3	-0.374	0.87
BCRF1	-1.267	NA
BDLF1	-1.106	0.514
BDLF2	-0.979	0.447
BDLF3	-1.019	0.457
BDLF3.5	-1.355	NA
BDLF4	-1.11	0.685
BDRF1/BGRF1	-0.027	0.994
BFLF1	-1.22	0.14
BFLF2	-1.091	0.07
BFRF1	-1.405	0.036
BFRF1a	-2.498	0.17
BFRF2	-1.349	0.005
BFRF3	-1.039	0.381
BGLF1	-1.14	0.453
BGLF2	-0.949	0.395
BGLF3	0.496	0.876
BGLF3.5	-0.203	0.977
BGLF4	-0.889	0.353
BGLF5	-0.622	0.515
BHRF1	0.555	0.93
BILF1	-0.226	0.969
BILF2	-0.554	0.887
BKRF2	-0.564	0.843
BKRF3	-0.575	0.671
BKRF4	-0.533	0.711
BLLF1	-1.082	0.219
BLLF2	NA	NA
BLLF3	-1.055	0.285
BLRF1	-0.867	0.778
BLRF2	-0.879	0.699
BMLF1/BSLF2	-1.069	0.007
BMRF1	-1.623	0.004
BMRF2	-1.202	0.024
BNLF2a	NA	NA
BNLF2b	NA	NA
BNRF1	-0.846	0.465
BOLF1	-2.589	0
BORF1	-2.137	0
BORF2	-1.645	0
BPLF1	-1.987	0.016
BRLF1	-0.857	0.291
BRRF1	-0.995	0.394
BRRF2	-0.313	0.921
BSLF1	-1.124	0.107
BSRF1	-0.935	0.395
BTRF1	0.259	0.955
BVLF1	-1.076	0.798
BVRF1	-0.324	0.938
BVRF2	-1.36	0.736
BXLF1	-0.109	0.972
BXLF2	0.008	0.999
BXRF1	0.289	0.972
BZLF1	NA	NA
BZLF2	0.342	0.913
BaRF1	-1.655	0.144
BcLF1	-0.544	0.733
BcRF1	0.542	0.839
BdRF1	NA	NA
EBNA-1	0.863	0.546
EBNA-2	0.945	0.841
EBNA-3A	-0.155	0.956
EBNA-3B	-0.389	0.853
EBNA-3C	0.248	0.937
EBNA-LP	0.662	0.73
LMP-1	0.35	0.648
LMP-2A	0.078	0.981
LMP-2B	0.179	0.982
