# Supplementary material for: Epstein-Barr virus lytic gene BNRF1 promotes B-cell lymphomagenesis via IFI27 upregulation
Source: PLoS Pathog. 2024 Feb 1;20(2):e1011954. doi: 10.1371/journal.ppat.1011954 (PMC10833513; doi:10.1371/journal.ppat.1011954)
Supplement: S4 Table — (XLSX) [file ppat.1011954.s010.xlsx]

## Sheet: AK_GFOLD_RPKM1
X.GeneSymbol	GeneName	GFOLD.0.1.	E.FDR	log2fdc	X1stRPKM	X2ndRPKM
LINC01096	LINC01096	6.65955	1	8.62643	0	4.3592
IFI27	IFI27	7.60198	1	7.91826	0.630568	165.788
IFIT1	IFIT1	7.45671	1	7.65141	0.315984	67.4985
ZBP1	ZBP1	6.35119	1	7.38519	0.02148	5.01508
IFIT3	IFIT3	7.10846	1	7.27574	0.72763	119.395
RSAD2	RSAD2	6.97676	1	7.2713	0.173308	28.9455
NMI	NMI	4.80593	1	6.79135	0	1.43194
MX2	MX2	6.5777	1	6.74327	0.716337	81.243
CCR6	CCR6	5.66536	1	6.69943	0.010005	1.62988
XAF1	XAF1	6.25462	1	6.55431	0.162862	16.5603
IFI6	IFI6	6.21753	1	6.3522	3.81751	329.159
OASL	OASL	5.95493	1	6.3248	0.176922	15.6172
IFNB1	IFNB1	4.18039	1	6.17942	0	1.63881
IFIT5	IFIT5	5.36886	1	5.85067	0.0640104	4.14749
IFI44	IFI44	5.71446	1	5.8299	2.63945	158.209
SAMD9L	SAMD9L	5.68586	1	5.82371	0.440803	26.3547
OTOF	OTOF	5.46223	1	5.8182	0.0544732	3.3691
IFI44L	IFI44L	5.5961	1	5.67734	1.59568	85.8724
LGALS9	LGALS9	5.42386	1	5.62942	0.773733	40.7301
CMPK2	CMPK2	5.13445	1	5.55879	0.0711099	3.73174
IFIT2	IFIT2	5.31261	1	5.43798	1.10823	50.6586
DDX58	DDX58	5.13342	1	5.32673	0.329636	14.0436
CXCL10	CXCL10	4.91601	1	5.2995	0.288189	12.5181
BNRF1	NA	5.01044	1	5.05531	8.05911	281.423
LOC100294362	LOC100294362	4.65772	1	5.0336	0.0997519	3.59369
HELZ2	HELZ2	4.81089	1	4.89996	0.784818	24.6488
CSAG3	CSAG3	3.86957	1	4.87776	0.0170306	1.02666
GBP1	GBP1	3.92865	1	4.86654	0.048378	1.65782
IFI35	IFI35	4.6726	1	4.85735	1.40175	43.077
RNF213	RNF213	4.6658	1	4.74369	0.453016	12.7603
RTP4	RTP4	4.00588	1	4.61525	0.218921	6.07492
ISG15	ISG15	4.56446	1	4.60466	60.705	1550.9
IFITM2	IFITM2	4.45868	1	4.59551	4.54787	116.01
MIR3675	MIR3675	2.36112	1	4.4515	0	2.68308
LMP-2A	NA	4.14575	1	4.26292	2.3147	46.8156
LMP-2B	NA	4.14575	1	4.26292	2.66509	53.9024
LGALS9C	LGALS9C	3.93887	1	4.18136	0.590126	11.427
LGALS9B	LGALS9B	3.85126	1	4.08849	0.860627	15.6112
USP18	USP18	3.9852	1	4.06626	4.91239	86.522
STAT1	STAT1	3.96913	1	4.00352	12.4316	209.347
TNFSF10	TNFSF10	3.79177	1	3.97095	0.63808	10.5927
TRIM22	TRIM22	3.89105	1	3.94513	7.41107	119.904
EPSTI1	EPSTI1	3.80797	1	3.90869	2.02246	31.9645
PARP9	PARP9	3.78957	1	3.88754	0.86034	13.3975
RARRES3	RARRES3	2.76455	1	3.79389	0.14466	2.42237
IFITM3	IFITM3	3.49062	1	3.5736	14.7443	184.558
OAS1	OAS1	3.50087	1	3.56121	9.4678	117.405
IFITM1	IFITM1	3.49165	1	3.52783	74.008	896.244
PLEKHH1	PLEKHH1	3.32532	1	3.5254	0.245358	2.99542
APOL1	APOL1	2.99028	1	3.51039	0.0844953	1.07417
IRF7	IRF7	3.17586	1	3.26346	4.23577	42.768
MIR151B	MIR151B	1.0667	1	3.25885	0	1.65457
MIR3195	MIR3195	1.0667	1	3.25885	0	1.89093
DHX58	DHX58	3.0837	1	3.22998	1.21222	11.9973
OAS2	OAS2	3.16429	1	3.18861	19.6969	188.517
KCNN1	KCNN1	2.92632	1	3.17472	0.395678	3.80606
CASP4	CASP4	2.30816	1	3.16199	0.130071	1.32552
LGALS3BP	LGALS3BP	3.0917	1	3.14122	12.8864	119.398
APOL3	APOL3	2.87972	1	3.09113	0.364473	3.29379
MIR4258	MIR4258	0.807867	1	3.03646	0	1.45456
MIR630	MIR630	0.807867	1	3.03646	0	1.36459
CCL25	CCL25	1.91918	1	3.0017	0.110444	1.05681
IFITM4P	IFITM4P	2.25026	1	2.92098	0.647162	5.49587
VSIG10	VSIG10	2.66134	1	2.89372	0.25069	1.979
CD248	CD248	2.63587	1	2.85821	0.540778	4.16035
IFIH1	IFIH1	2.77481	1	2.83652	5.35904	40.2096
DTX3L	DTX3L	2.71302	1	2.78152	2.72488	19.6838
MIR5193	MIR5193	1.56681	1	2.77343	0.338424	3.40021
MIR6771	MIR6771	0.494885	1	2.77343	0	1.76487
SEC16B	SEC16B	2.43852	1	2.75047	0.169591	1.22366
MIR7641-2	MIR7641-2	1.86336	1	2.74696	0.368883	2.80614
SMTNL1	SMTNL1	2.31871	1	2.69357	0.279626	1.95859
LOC100129697	LOC100129697	2.11658	1	2.67389	0.165312	1.16942
EIF2AK2	EIF2AK2	2.62633	1	2.66876	9.65292	64.4492
SNORD38A	SNORD38A	2.30167	1	2.65313	7.53352	51.0818
FAM153A	FAM153A	2.18601	1	2.62984	0.185058	1.2543
MIR3651	MIR3651	1.47885	1	2.62142	0.204935	2.35316
MT2A	MT2A	2.37195	1	2.53293	6.77899	41.3839
TLR7	TLR7	2.45085	1	2.52802	2.55676	15.4956
SAMD9	SAMD9	2.46109	1	2.51243	4.25385	25.4883
C5orf56	C5orf56	2.10002	1	2.49589	0.526975	3.22281
FAM153B	FAM153B	2.04573	1	2.4515	0.226182	1.34284
MIR3181	MIR3181	0.100284	1	2.4515	0	1.08793
MIR4466	MIR4466	0.100284	1	2.4515	0	1.47073
MIR4649	MIR4649	0.100284	1	2.4515	0	1.24092
MIR6881	MIR6881	0.100284	1	2.4515	0	1.04499
UBE2L6	UBE2L6	2.36496	1	2.40368	30.0101	166.721
HIST2H2BE	HIST2H2BE	2.06801	1	2.38527	0.315284	1.76249
PLGLA	PLGLA	2.0432	1	2.3775	0.74566	4.1551
UBA7	UBA7	2.19953	1	2.34812	1.04107	5.58547
LOC100419583	LOC100419583	2.25793	1	2.32065	9.75186	51.1675
KMO	KMO	2.10286	1	2.3185	0.304717	1.60869
C19orf66	C19orf66	2.20236	1	2.26758	8.7426	44.2168
MIR6878	MIR6878	1.0667	1	2.25885	0.279456	2.40664
SNORA84	SNORA84	0.984504	1	2.25885	0.416033	2.58759
PARP10	PARP10	2.21008	1	2.24876	15.2513	76.1006
MIR3614	MIR3614	1.86507	1	2.20044	7.50633	36.9391
SAT1	SAT1	2.11961	1	2.19624	11.4829	55.2879
PHF11	PHF11	2.1014	1	2.18314	6.3032	30.078
MIR4658	MIR4658	0.988849	1	2.16771	1.70253	8.96011
ELK2AP	ELK2AP	2.12388	1	2.16419	63.2037	297.421
FAM153C	FAM153C	1.88046	1	2.14629	0.993277	4.67027
STAT2	STAT2	2.1123	1	2.14481	17.0091	78.9653
APOL6	APOL6	2.07745	1	2.11954	4.56055	20.8072
IRF9	IRF9	1.9804	1	2.0575	8.22182	35.9548
TRIM5	TRIM5	1.94976	1	2.04303	2.57079	11.1347
MIR4640	MIR4640	0	1	2.03646	0.409869	2.35316
MIR6871	MIR6871	0.807867	1	2.03646	0.329359	2.36367
NT5C3A	NT5C3A	1.95797	1	2.00307	19.2026	80.817
TMPRSS15	TMPRSS15	1.71881	1	2.00039	0.247855	1.05382
MVP	MVP	1.85741	1	1.9868	1.67101	6.96898
THRSP	THRSP	1.63892	1	1.98201	0.547072	2.31078
LOC731157	LOC731157	0.754883	1	1.96607	0.232978	1.05892
MIR570	MIR570	0.700291	1	1.954	0.950728	4.36669
MIR4712	MIR4712	0.638668	1	1.93693	0.899713	4.19695
TRIM25	TRIM25	1.87301	1	1.90636	13.3643	52.5912
B3GNT2	B3GNT2	1.77154	1	1.83432	7.9305	29.6991
LY6E	LY6E	1.73632	1	1.79359	22.4905	81.8729
C9orf116	C9orf116	1.16484	1	1.79254	0.357642	1.35665
MIR3682	MIR3682	0.494885	1	1.77343	0.219573	1.26062
MIR4673	MIR4673	0.494885	1	1.77343	0.312612	1.79478
MIR6506	MIR6506	1.07905	1	1.77343	3.63293	13.6376
ARHGAP25	ARHGAP25	1.56224	1	1.76561	0.594797	2.1343
FER1L4	FER1L4	1.65024	1	1.76317	1.00559	3.58863
FCMR	FCMR	1.58884	1	1.75594	0.986477	3.50972
HIST1H2AC	HIST1H2AC	1.42695	1	1.74696	1.45256	5.18794
SNORD45A	SNORD45A	0.747462	1	1.74696	2.19573	8.19404
PML	PML	1.69692	1	1.74475	4.98451	17.5387
ITIH4-AS1	ITIH4-AS1	0.564552	1	1.74101	0.373552	1.40743
PARP12	PARP12	1.67055	1	1.72974	6.60801	23.014
LHB	LHB	1.07835	1	1.71453	0.493724	1.77162
MIR5581	MIR5581	0.369622	1	1.71453	1.22961	4.85339
MIR6753	MIR6753	0.369622	1	1.71453	0.449857	1.77563
ISG20	ISG20	1.66812	1	1.70152	20.5241	70.0745
SNORA21	SNORA21	0.478597	1	1.69943	0.970743	3.58282
SP110	SP110	1.65397	1	1.69196	19.8643	67.3767
SEPT4-AS1	SEPT4-AS1	0.983802	1	1.68854	0.367188	1.2973
PLGLB1	PLGLB1	1.537	1	1.6877	1.268	4.29934
STAP1	STAP1	1.61045	1	1.68063	11.9014	40.0687
AGPAT4	AGPAT4	1.55021	1	1.67891	0.669504	2.25453
MIR378J	MIR378J	0.385359	1	1.67389	0.338424	1.45723
EVL	EVL	1.52827	1	1.66288	2.62343	8.73812
SP140	SP140	1.61904	1	1.65785	16.6959	55.3069
TRIM21	TRIM21	1.56626	1	1.65541	5.78471	19.1446
UTRN	UTRN	1.53589	1	1.5993	1.80717	5.74992
CCDC112	CCDC112	1.32952	1	1.59906	0.410297	1.31583
PANDAR	PANDAR	1.54699	1	1.5951	26.0251	82.5481
TNFRSF14	TNFRSF14	1.44777	1	1.59066	1.24331	3.93958
MIR4263	MIR4263	0.214617	1	1.589	0.888874	3.18952
SNORD63	SNORD63	0.214617	1	1.589	1.08495	3.8931
LAP3	LAP3	1.55257	1	1.58372	44.7841	140.912
PLA2G2D	PLA2G2D	1.22753	1	1.57861	0.346413	1.10192
RAG2	RAG2	1.36242	1	1.57422	0.69329	2.17793
RNASET2	RNASET2	1.30939	1	1.56854	1.03287	3.2403
BST2	BST2	1.53766	1	1.5632	138.032	428.167
B2M	B2M	1.54488	1	1.55906	464.243	1435.85
SP140L	SP140L	1.49398	1	1.55116	10.4802	32.2479
LINC01260	LINC01260	1.14225	1	1.55104	0.430416	1.34997
MIR4477A	MIR4477A	0.312388	1	1.5295	1.82164	5.8829
MIR4477B	MIR4477B	0.312388	1	1.5295	1.82164	5.8829
HDAC9	HDAC9	1.39025	1	1.49689	1.01962	3.02406
KYNU	KYNU	1.18132	1	1.495	0.439582	1.31445
IFI16	IFI16	1.46599	1	1.48544	85.1722	250.326
SAMHD1	SAMHD1	1.45701	1	1.48186	47.4435	139.098
CEACAM1	CEACAM1	1.2787	1	1.48125	0.607655	1.78832
TLDC2	TLDC2	1.40604	1	1.48111	7.86679	23.0641
LOC388692	LOC388692	1.23663	1	1.47674	0.671568	1.97372
TRIM6-TRIM34	TRIM6-TRIM34	1.35541	1	1.47343	1.8985	5.54123
CBX3P2	CBX3P2	1.2077	1	1.47196	0.890584	2.61211
FAM231D	FAM231D	1.2021	1	1.46135	0.668669	1.94616
TRIM34	TRIM34	1.33613	1	1.45347	2.68439	7.72704
MIR423	MIR423	0	1	1.4515	0.588642	1.9714
MIR4467	MIR4467	0.100284	1	1.4515	0.292764	1.26062
MIR4668	MIR4668	0.100284	1	1.4515	0.263488	1.13456
MIR6779	MIR6779	0.100284	1	1.4515	0.288189	1.24092
SNORD18B	SNORD18B	0.100284	1	1.4515	0.263488	1.13456
CD53	CD53	1.39507	1	1.45105	18.3535	52.6859
CHRNA6	CHRNA6	1.29137	1	1.44796	1.57119	4.51031
THTPA	THTPA	1.34899	1	1.4347	4.75755	13.5087
GH1	GH1	1.03212	1	1.42804	0.654047	1.87752
FCGR2A	FCGR2A	1.13637	1	1.41673	0.470785	1.32965
CHMP5	CHMP5	1.34254	1	1.38669	23.621	64.8398
PLGLB2	PLGLB2	1.22697	1	1.38372	1.26061	3.46064
BISPR	BISPR	1.31648	1	1.37875	11.7348	32.041
CD48	CD48	1.32196	1	1.37315	19.1215	52.0016
USP30-AS1	USP30-AS1	1.23518	1	1.36994	5.29939	14.4005
SOCS1	SOCS1	1.27679	1	1.36471	10.117	27.3656
HIGD2B	HIGD2B	0.917696	1	1.36223	0.396293	1.09021
FRMD3	FRMD3	1.21586	1	1.3531	0.832388	2.23574
ELK3	ELK3	1.24112	1	1.35136	1.82037	4.88051
MIR92A1	MIR92A1	0	1	1.32597	1.18232	3.39398
MX1	MX1	1.13297	1	1.32597	0.690395	1.82273
DUSP5	DUSP5	1.18052	1	1.32144	1.89694	4.98464
TCP11L2	TCP11L2	1.16642	1	1.31782	1.49871	3.92937
ZCCHC2	ZCCHC2	1.24115	1	1.31701	2.13821	5.59442
SNORD94	SNORD94	0.236005	1	1.314	1.34629	3.67145
SIPA1L2	SIPA1L2	1.24787	1	1.31284	3.53361	9.21742
GPR15	GPR15	1.00043	1	1.30236	0.810245	2.11446
SNORD100	SNORD100	0.609936	1	1.2995	3.3976	9.05657
TIPARP	TIPARP	1.22362	1	1.29864	3.80283	9.82367
FBXW12	FBXW12	0.934418	1	1.29538	0.418684	1.09118
HIST2H4A	HIST2H4A	1.0213	1	1.29044	3.26033	8.42324
HIST2H4B	HIST2H4B	1.0213	1	1.29044	3.26033	8.42324
ARRDC3	ARRDC3	1.16279	1	1.28715	1.49823	3.84276
PNPT1	PNPT1	1.25524	1	1.27852	39.2752	100.01
PLEKHA2	PLEKHA2	1.24969	1	1.27792	21.8354	55.5793
NAPSA	NAPSA	1.17631	1	1.27201	7.63205	19.3603
TAGAP	TAGAP	1.21217	1	1.26305	9.03969	22.7768
C21orf91-OT1	C21orf91-OT1	0.619881	1	1.25885	0.556664	1.43817
HIST1H3H	HIST1H3H	0.296803	1	1.25885	0.428933	1.11937
SNORA80B	SNORA80B	0	1	1.25885	0.406856	1.16793
LOC100996579	LOC100996579	1.08772	1	1.25247	1.49757	3.75323
MIR4271	MIR4271	0.712213	1	1.24797	4.95514	12.6438
SP100	SP100	1.1998	1	1.24745	5.68272	14.1639
RABGAP1L	RABGAP1L	1.21007	1	1.24319	8.68345	21.5773
SNORA73B	SNORA73B	0.672338	1	1.23577	1.98449	5.02653
USP15	USP15	1.17564	1	1.23513	2.82207	6.97476
ZBTB41	ZBTB41	1.13786	1	1.22646	1.48223	3.64262
PARP8	PARP8	1.12901	1	1.22614	1.42071	3.49107
HIST1H2BD	HIST1H2BD	1.03596	1	1.22504	3.149	7.74821
MYD88	MYD88	1.17868	1	1.2225	18.014	44.1279
HIST2H2BA	HIST2H2BA	0.622581	1	1.22202	0.573021	1.43931
HRK	HRK	1.05003	1	1.22174	1.79527	4.40498
NUB1	NUB1	1.1768	1	1.21839	18.1302	44.2858
LAMTOR5-AS1	LAMTOR5-AS1	0.698902	1	1.21703	0.657483	1.63904
TRIM38	TRIM38	1.15247	1	1.21677	4.26289	10.403
HIST4H4	HIST4H4	0.346403	1	1.21049	0.537208	1.34935
MIR6808	MIR6808	0.346403	1	1.21049	3.75135	9.42261
NAPSB	NAPSB	1.16762	1	1.20739	47.4694	115.068
GNB4	GNB4	1.11408	1	1.20208	1.99419	4.81852
TEX14	TEX14	0.993663	1	1.19996	0.462408	1.11866
HSH2D	HSH2D	1.16705	1	1.1995	30.9362	74.5793
RICTOR	RICTOR	1.14651	1	1.19948	3.70302	8.92808
LY96	LY96	0.917107	1	1.18847	2.12932	5.12243
MIR3184	MIR3184	0	1	1.18847	0.491843	1.4119
MIR3671	MIR3671	0	1	1.18847	0.419185	1.20332
MIR3934	MIR3934	0	1	1.18847	0.861875	2.22671
MIR555	MIR555	0	1	1.18847	0.960632	2.48185
MIR6774	MIR6774	0.481946	1	1.18847	3.68883	9.07648
MIR762	MIR762	0	1	1.18847	1.11109	2.87057
SNORA59A	SNORA59A	0	1	1.18847	0.606715	1.56748
SNORD1B	SNORD1B	0	1	1.18847	0.428933	1.2313
TXNIP	TXNIP	1.13238	1	1.1852	12.1752	29.0656
TRIM56	TRIM56	1.13084	1	1.18517	7.18942	17.1629
IRF2	IRF2	1.07346	1	1.17654	4.10676	9.75079
RASGEF1B	RASGEF1B	1.01242	1	1.16474	1.44464	3.40521
SNORA31	SNORA31	0.998053	1	1.15712	30.22	70.8663
CD164	CD164	1.12772	1	1.15628	39.9168	93.3873
ADAM9	ADAM9	1.08817	1	1.15542	5.44142	12.7262
PTPN6	PTPN6	1.02155	1	1.14652	2.51511	5.85063
BTF3P11	BTF3P11	0.846895	1	1.14116	1.75796	4.09505
C6orf226	C6orf226	0.810058	1	1.14057	1.60384	3.74076
L3HYPDH	L3HYPDH	0.964643	1	1.13141	2.60435	6.00005
KRCC1	KRCC1	0.871363	1	1.12527	0.83791	1.92716
MAPK8IP2	MAPK8IP2	0.990379	1	1.12213	1.71891	3.9318
SMCHD1	SMCHD1	1.07703	1	1.10503	15.1156	34.1292
ALDH1A3	ALDH1A3	0.914517	1	1.10444	0.772127	1.74677
HLA-A	HLA-A	1.09148	1	1.10432	387.384	874.202
MIR6816	MIR6816	0.717908	1	1.10003	10.0604	22.8631
TP53I3	TP53I3	0.961843	1	1.09909	2.64783	5.96099
FAM157A	FAM157A	0.834041	1	1.09536	1.14281	2.57463
MIR1248	MIR1248	0.960971	1	1.09247	55.5064	124.373
APOBEC3G	APOBEC3G	0.997942	1	1.0917	6.34583	14.2036
CREBRF	CREBRF	0.962218	1	1.08635	0.760124	1.69578
CARD6	CARD6	0.913791	1	1.08304	0.864357	1.92555
L3MBTL3	L3MBTL3	0.862926	1	1.08174	0.498845	1.11168
RPL13AP3	RPL13AP3	0.982517	1	1.08086	7.19985	15.9953
TLR1	TLR1	0.932882	1	1.07761	1.70791	3.7885
RFPL4A	RFPL4A	0.599694	1	1.07599	0.467197	1.04959
TMSB4X	TMSB4X	1.03511	1	1.07536	101.545	224.621
ADAR	ADAR	1.05566	1	1.0706	65.6805	144.796
ITGB7	ITGB7	1.01703	1	1.07012	12.8022	28.2182
REC8	REC8	0.898335	1	1.06883	1.50338	3.31623
SNORA72	SNORA72	0.341825	1	1.06817	1.9562	4.41218
APOBEC3B	APOBEC3B	0.809651	1	1.06448	1.00735	2.22043
AMN1	AMN1	0.816208	1	1.06265	0.68993	1.5184
HIST1H2BL	HIST1H2BL	0.542793	1	1.05918	0.81431	1.81162
ZNFX1	ZNFX1	1.02199	1	1.05331	14.4169	31.4055
IRF1	IRF1	0.979326	1	1.05311	5.36094	11.6797
RAG1	RAG1	0.905091	1	1.04883	0.756826	1.64551
HESX1	HESX1	0.673207	1	1.04874	0.597508	1.30898
CCL3	CCL3	0.911228	1	1.04574	7.15984	15.5313
SATB1	SATB1	0.972315	1	1.03545	4.46863	9.6163
PSME1	PSME1	1.00793	1	1.03362	134.653	289.343
MOV10	MOV10	0.95989	1	1.03284	4.35885	9.36386
VMAC	VMAC	0.803423	1	1.03196	1.17071	2.52049
C10orf10	C10orf10	0.721219	1	1.02829	0.519301	1.11804
TRANK1	TRANK1	0.991441	1	1.02321	9.93632	21.1981
FCHSD2	FCHSD2	0.986633	1	1.02185	18.8796	40.2402
N4BP1	N4BP1	0.969315	1	1.0198	5.79851	12.3424
SNORA81	SNORA81	0.889917	1	1.0171	36.1629	76.8908
TTLL1	TTLL1	0.683202	1	1.0171	0.48175	1.03013
TMEFF1	TMEFF1	0.823893	1	1.01458	1.14256	2.42794
USP25	USP25	0.952972	1	1.0101	6.03413	12.7584
LYRM5	LYRM5	0.7758	1	1.00845	1.67378	3.54529
EFR3A	EFR3A	0.921577	1	1.00468	2.81057	5.92148
RBCK1	RBCK1	0.964937	1	1.00408	24.9617	52.5531
CYP4V2	CYP4V2	0.843283	1	1.00345	0.862608	1.81777
SUB1	SUB1	0.958452	1	1.00324	15.0098	31.5835
LPIN2	LPIN2	0.945129	1	1.00293	5.06629	10.6589
HIST1H2BK	HIST1H2BK	0.912144	1	1.00087	15.916	33.4463
MIR6511A1	MIR6511A1	0.594768	1	0.994642	3.1199	6.58534
MIR6511A2	MIR6511A2	0.594768	1	0.994642	3.1199	6.58534
MIR6511A3	MIR6511A3	0.594768	1	0.994642	3.1199	6.58534
SNORA8	SNORA8	0.805444	1	0.993758	21.098	44.1852
C16orf74	C16orf74	0.712113	1	0.984932	1.54215	3.2169
DFNB59	DFNB59	0.628149	1	0.982014	0.532508	1.11173
MIR6729	MIR6729	0.293305	1	0.975062	4.25634	8.96011
HIST1H2BN	HIST1H2BN	0.593033	1	0.973452	1.56097	3.2428
FAM200A	FAM200A	0.809971	1	0.972737	1.59385	3.28785
MIR7706	MIR7706	0.475374	1	0.972332	6.05628	12.6438
ZNF571	ZNF571	0.72366	1	0.972332	0.700507	1.4474
SLC7A7	SLC7A7	0.84985	1	0.970449	2.67365	5.50304
PMAIP1	PMAIP1	0.921082	1	0.966432	26.7992	54.9699
SNORA58	SNORA58	0	1	0.966073	0.468918	1.00957
KTN1-AS1	KTN1-AS1	0.650649	1	0.961174	0.707513	1.45322
C21orf91	C21orf91	0.89898	1	0.951353	7.18686	14.5887
MR1	MR1	0.834422	1	0.950254	0.994355	2.01801
HAVCR2	HAVCR2	0.747003	1	0.946911	1.0854	2.20064
WDFY1	WDFY1	0.902988	1	0.946461	12.1801	24.6397
CARD8-AS1	CARD8-AS1	0.832171	1	0.942544	4.46305	9.00866
EHD4	EHD4	0.889348	1	0.939905	14.536	29.2732
C1GALT1	C1GALT1	0.876999	1	0.939404	4.42103	8.90075
LINC00266-3	LINC00266-3	0.598444	1	0.936926	2.04471	4.13267
LOC102724776	LOC102724776	0.500816	1	0.936926	1.19127	2.41736
SNORA22	SNORA22	0	1	0.936926	0.550571	1.18536
UBE2W	UBE2W	0.857418	1	0.936051	1.90976	3.83638
BLZF1	BLZF1	0.813159	1	0.935336	3.08995	6.20677
GLYATL1	GLYATL1	0.709186	1	0.935101	0.845922	1.70199
PYHIN1	PYHIN1	0.820059	1	0.932862	4.0184	8.05702
APOBEC3A	APOBEC3A	0.646389	1	0.931109	0.894106	1.79665
APOBEC3A_B	APOBEC3A_B	0.646389	1	0.931109	1.17052	2.35209
LOC101927181	LOC101927181	0.692463	1	0.927079	0.928006	1.85708
ENDOD1	ENDOD1	0.859179	1	0.92037	6.14673	12.2127
TNFAIP8	TNFAIP8	0.848359	1	0.918939	6.18136	12.27
MIR6858	MIR6858	0.641936	1	0.917818	20.6464	41.0925
HSD17B14	HSD17B14	0.576462	1	0.916168	0.730608	1.45527
MIR6781	MIR6781	0.55576	1	0.913843	12.6803	25.2321
CKMT2	CKMT2	0.670271	1	0.913605	1.08693	2.15516
OSTM1	OSTM1	0.814592	1	0.91135	2.58061	5.09667
EXO5	EXO5	0.674571	1	0.910931	0.862345	1.70639
RERE	RERE	0.8767	1	0.909385	12.2222	24.0965
LRG1	LRG1	0.695402	1	0.907878	1.32632	2.61756
TRIM14	TRIM14	0.868512	1	0.905575	17.1681	33.7587
FLT3LG	FLT3LG	0.610924	1	0.903196	1.03497	2.0398
PCMTD1	PCMTD1	0.810943	1	0.902972	2.90892	5.71153
DCLRE1C	DCLRE1C	0.849247	1	0.901946	5.60964	11.0036
MBNL3	MBNL3	0.80791	1	0.899786	1.08394	2.12357
TP53INP1	TP53INP1	0.858267	1	0.896422	13.249	25.8876
MS4A1	MS4A1	0.878217	1	0.896231	93.6473	182.947
BLNK	BLNK	0.796545	1	0.894416	6.19513	12.0925
APOL2	APOL2	0.812186	1	0.894329	5.8171	11.3524
CASC9	CASC9	0.684206	1	0.893205	1.48851	2.90754
TTC21A	TTC21A	0.733681	1	0.890483	1.03093	2.00817
SNORD34	SNORD34	0.456834	1	0.889621	8.38369	16.4454
ZNF134	ZNF134	0.778118	1	0.885396	4.2008	8.14918
AIM2	AIM2	0.848142	1	0.885214	53.6421	104.001
AMY2B	AMY2B	0.783201	1	0.881904	4.98534	9.64696
FMO4	FMO4	0.639717	1	0.880751	0.800874	1.55183
COQ10B	COQ10B	0.79193	1	0.877681	7.52154	14.5106
ARHGAP17	ARHGAP17	0.773578	1	0.873156	3.13797	6.03546
WDPCP	WDPCP	0.714075	1	0.871039	1.27587	2.45192
CASK	CASK	0.74724	1	0.866537	0.923205	1.76784
KLHL14	KLHL14	0.728029	1	0.866537	1.33321	2.55349
MIR3153	MIR3153	0	1	0.866537	1.79943	3.55126
SCRN3	SCRN3	0.675522	1	0.866537	0.972651	1.8643
SNORD9	SNORD9	0	1	0.866537	0.895346	1.79914
ZNF720	ZNF720	0.720016	1	0.866537	1.82846	3.50238
TMEM242	TMEM242	0.751267	1	0.863477	1.71514	3.27712
NNAT	NNAT	0.631399	1	0.860139	1.58659	3.02956
EAF2	EAF2	0.761163	1	0.858487	11.3558	21.6197
HLA-B	HLA-B	0.848594	1	0.858059	784.978	1493.45
TSTD3	TSTD3	0.602624	1	0.854855	0.881028	1.6769
DNAJB14	DNAJB14	0.787789	1	0.853097	4.0867	7.74974
ECE1	ECE1	0.806237	1	0.851976	9.20117	17.4334
CCL4	CCL4	0.767018	1	0.851412	23.1727	43.8968
TAPT1	TAPT1	0.789613	1	0.851314	6.31555	11.9613
LOC101928823	LOC101928823	0.496738	1	0.851107	0.648151	1.23366
CLDND1	CLDND1	0.789383	1	0.85093	11.4568	21.6929
AICDA	AICDA	0.824141	1	0.850218	58.2436	110.213
MALAT1	MALAT1	0.813849	1	0.848765	10.3697	19.6029
CCL3L3	CCL3L3	0.80356	1	0.848335	35.6253	67.3284
GAPDHS	GAPDHS	0.728474	1	0.847565	5.19205	9.81206
KIAA1551	KIAA1551	0.808055	1	0.846724	11.8768	22.4205
PSME2	PSME2	0.809886	1	0.84601	102.344	193.103
CBWD2	CBWD2	0.820194	1	0.844905	99.3681	187.34
P2RX5	P2RX5	0.787566	1	0.843145	15.5193	29.2259
TMEM123	TMEM123	0.821253	1	0.842465	68.6902	129.283
C14orf79	C14orf79	0.521715	1	0.841446	0.556251	1.05052
ITPR1	ITPR1	0.774672	1	0.841418	2.42392	4.55951
CTBS	CTBS	0.726548	1	0.839425	2.78952	5.24168
MIR1914	MIR1914	0	1	0.838523	2.76662	5.29461
UXS1	UXS1	0.704618	1	0.838269	2.19542	4.12285
NFU1	NFU1	0.640511	1	0.837968	2.348	4.41218
ZNF267	ZNF267	0.770024	1	0.836941	7.14224	13.3932
PFN4	PFN4	0.475592	1	0.834828	0.540355	1.01687
CXorf21	CXorf21	0.742899	1	0.833008	7.07328	13.2297
NUTM2A	NUTM2A	0.73907	1	0.832255	3.87618	7.24627
YPEL5	YPEL5	0.791967	1	0.83225	26.1756	48.92
HHAT	HHAT	0.671268	1	0.831923	1.07536	2.0112
LINC00623	LINC00623	0.736464	1	0.830833	3.36528	6.28502
HBP1	HBP1	0.74971	1	0.830493	5.89214	11.0006
MIR548AR	MIR548AR	0	1	0.830011	2.91223	5.57327
YPEL2	YPEL2	0.708366	1	0.828674	1.45945	2.72219
CCL3L1	CCL3L1	0.778827	1	0.822736	32.8618	61.0129
TCTN1	TCTN1	0.610211	1	0.822482	1.09225	2.03091
SECISBP2L	SECISBP2L	0.740374	1	0.822018	2.32351	4.31257
SH3BGRL	SH3BGRL	0.778187	1	0.821145	29.3031	54.3455
TCEANC	TCEANC	0.603086	1	0.820367	0.682113	1.26654
REPIN1	REPIN1	0.770402	1	0.815466	16.4131	30.3204
HIST1H2AG	HIST1H2AG	0.352106	1	0.81407	0.999983	1.86056
MIR4523	MIR4523	0	1	0.81407	1.60384	3.06934
MT1HL1	MT1HL1	0	1	0.81407	0.758777	1.42418
SNORA45B	SNORA45B	0	1	0.81407	0.844769	1.61668
TMEM229B	TMEM229B	0.675715	1	0.81407	1.42366	2.62908
SNAI3	SNAI3	0.690637	1	0.812879	4.33916	8.00528
CYBB	CYBB	0.757128	1	0.811206	8.85045	16.302
NRSN2-AS1	NRSN2-AS1	0.670001	1	0.810902	4.00902	7.38739
C6orf62	C6orf62	0.777509	1	0.809168	45.2075	83.146
TOMM20L	TOMM20L	0.461305	1	0.807643	1.48158	2.7341
LOC729603	LOC729603	0.661989	1	0.807328	1.67888	3.08613
TNFRSF8	TNFRSF8	0.602056	1	0.807328	0.710544	1.30713
ACTR3BP5	ACTR3BP5	0.552846	1	0.807159	1.03153	1.89898
FGD2	FGD2	0.738241	1	0.806839	7.80165	14.3276
FOCAD	FOCAD	0.732851	1	0.805083	3.51576	6.4489
PEX7	PEX7	0.522105	1	0.803485	0.933407	1.71485
FTCDNL1	FTCDNL1	0.348135	1	0.802972	0.542474	1.00108
PTCRA	PTCRA	0.481034	1	0.802972	0.89856	1.65174
RYK	RYK	0.69419	1	0.799612	3.41906	6.24908
MIR590	MIR590	0	1	0.799423	1.90146	3.54794
NEK7	NEK7	0.718001	1	0.798329	4.20037	7.66899
ITFG1-AS1	ITFG1-AS1	0.5253	1	0.79815	1.67674	3.06847
N6AMT1	N6AMT1	0.561528	1	0.793892	1.32683	2.41912
HIST1H4H	HIST1H4H	0.0143865	1	0.792537	0.690422	1.2741
SNORA41	SNORA41	0.0143865	1	0.792537	1.9562	3.60996
TMEM217	TMEM217	0.538084	1	0.791729	0.592097	1.07829
AZI2	AZI2	0.722129	1	0.791113	6.29392	11.4333
PDE4B	PDE4B	0.682978	1	0.790238	1.66841	3.02964
FAM114A2	FAM114A2	0.71132	1	0.790063	6.28893	11.4165
SNORD49A	SNORD49A	0.499587	1	0.789369	18.4441	33.5574
SYCP3	SYCP3	0.390046	1	0.788535	0.604458	1.10207
TRAFD1	TRAFD1	0.728903	1	0.788086	10.1068	18.3205
VPS37B	VPS37B	0.54885	1	0.786848	0.711196	1.29043
PBLD	PBLD	0.570676	1	0.786684	0.833669	1.51195
UNC93B1	UNC93B1	0.747688	1	0.785931	33.2249	60.1318
SESN3	SESN3	0.704814	1	0.784075	1.82227	3.29432
EPHX1	EPHX1	0.532208	1	0.782324	0.746159	1.34987
LINC00106	LINC00106	0.365935	1	0.781648	1.71339	3.11022
FAM3C	FAM3C	0.731036	1	0.780583	18.0886	32.6175
TAPBP	TAPBP	0.750706	1	0.780141	31.9789	57.6438
FKBP7	FKBP7	0.530332	1	0.779304	0.616074	1.11216
PPP1R3D	PPP1R3D	0.564628	1	0.777728	0.707752	1.27553
PALM2-AKAP2	PALM2-AKAP2	0.749267	1	0.777303	19.1507	34.4523
DYRK1B	DYRK1B	0.634647	1	0.77727	2.14583	3.8628
NABP1	NABP1	0.679738	1	0.776517	2.99441	5.38558
HIF1A-AS2	HIF1A-AS2	0.686846	1	0.776052	6.90643	12.4169
ITGB1	ITGB1	0.758937	1	0.773878	124.267	223.023
PIK3IP1	PIK3IP1	0.681035	1	0.773834	5.29532	9.50589
AKAP2	AKAP2	0.745842	1	0.773795	20.4268	36.6587
MIR4485	MIR4485	0	1	0.773428	3.55939	6.50215
SNORA29	SNORA29	0	1	0.773428	0.922206	1.70184
SNORD103A	SNORD103A	0	1	0.773428	1.15276	2.10581
SNORD103B	SNORD103B	0	1	0.773428	1.15276	2.10581
HEPACAM2	HEPACAM2	0.616035	1	0.771154	1.98063	3.55072
CCL4L2	CCL4L2	0.734977	1	0.769926	45.4287	81.311
NUTM2D	NUTM2D	0.65906	1	0.767847	1.7203	3.07571
TP63	TP63	0.719547	1	0.767571	7.53427	13.4638
IRS1	IRS1	0.69631	1	0.767064	2.58843	4.6243
FUT10	FUT10	0.618019	1	0.76617	1.44558	2.58237
RRAGB	RRAGB	0.565277	1	0.765815	1.26192	2.25507
IDH3A	IDH3A	0.729441	1	0.764714	34.2445	61.0718
KLHL28	KLHL28	0.65389	1	0.764239	1.36212	2.42926
TMOD2	TMOD2	0.645194	1	0.76409	0.869589	1.5508
FAM8A1	FAM8A1	0.694656	1	0.763413	5.05319	9.00474
ITGA4	ITGA4	0.710745	1	0.761702	7.19734	12.8095
GNPDA2	GNPDA2	0.527923	1	0.760604	0.869054	1.54807
THEMIS2	THEMIS2	0.705083	1	0.760252	13.6977	24.3544
HEATR6	HEATR6	0.543043	1	0.760049	0.604649	1.07641
HIVEP2	HIVEP2	0.698386	1	0.759895	3.08603	5.48573
LMBRD1	LMBRD1	0.646234	1	0.759506	3.81988	6.79032
BBIP1	BBIP1	0.678786	1	0.758255	7.30267	12.9675
CTSS	CTSS	0.719942	1	0.757945	19.1806	34.0469
ERAP2	ERAP2	0.728497	1	0.757924	23.1054	41.0123
LOC103091866	LOC103091866	0.622258	1	0.755757	4.20184	7.45103
STK17A	STK17A	0.644618	1	0.754599	2.38231	4.22034
APOBEC3F	APOBEC3F	0.663723	1	0.754427	2.74224	4.85681
MORC3	MORC3	0.682181	1	0.753997	5.19094	9.19013
WSB2	WSB2	0.586012	1	0.753528	1.3593	2.40745
CCL4L1	CCL4L1	0.717994	1	0.752076	59.7078	105.554
BRMS1L	BRMS1L	0.632737	1	0.751473	3.11209	5.50156
SNORD44	SNORD44	0.470693	1	0.75106	23.2819	41.2285
CERKL	CERKL	0.637382	1	0.74923	2.75989	4.87111
PDCD4	PDCD4	0.715888	1	0.748998	28.155	49.6674
MORC2-AS1	MORC2-AS1	0.528221	1	0.748217	1.08953	1.92373
TMEM156	TMEM156	0.657448	1	0.747947	7.18119	12.6616
EHD3	EHD3	0.60614	1	0.747826	1.44493	2.54835
SDHAF3	SDHAF3	0.620847	1	0.747094	3.46108	6.10026
CDK18	CDK18	0.654291	1	0.745797	4.1519	7.3096
TVP23C	TVP23C	0.649341	1	0.745515	2.36764	4.16762
CAPG	CAPG	0.517823	1	0.744281	1.3088	2.30475
C6orf222	C6orf222	0.572401	1	0.744141	1.02714	1.8074
RNASEH2B-AS1	RNASEH2B-AS1	0.263613	1	0.741006	0.768505	1.35759
SNORD51	SNORD51	0	1	0.741006	2.1079	3.78186
SLC30A1	SLC30A1	0.576992	1	0.738782	2.14785	3.765
CD47	CD47	0.694479	1	0.73752	11.5612	20.2336
RALY-AS1	RALY-AS1	0.426674	1	0.736902	1.72914	3.03337
ZNF708	ZNF708	0.629623	1	0.735108	2.43296	4.25202
ABLIM1	ABLIM1	0.625171	1	0.733535	1.17067	2.04375
SCPEP1	SCPEP1	0.65933	1	0.73241	11.0191	19.2185
GLUD1P7	GLUD1P7	0.26211	1	0.731608	1.02467	1.79755
SNORD27	SNORD27	0.348427	1	0.731608	10.5029	18.3841
LYN	LYN	0.687874	1	0.731504	14.4918	25.257
ST7L	ST7L	0.580485	1	0.730075	1.05789	1.84299
MIATNB	MIATNB	0.458915	1	0.728609	0.92111	1.60538
MORN2	MORN2	0.432963	1	0.728017	1.74236	3.03672
KIAA1033	KIAA1033	0.675928	1	0.727134	7.5299	13.084
ANGPTL6	ANGPTL6	0.654868	1	0.726615	11.9981	20.842
CHKB-AS1	CHKB-AS1	0.530762	1	0.726359	2.91414	5.06599
TAF1A	TAF1A	0.57894	1	0.726257	2.30451	4.00404
SNORA71B	SNORA71B	0.346542	1	0.725675	5.69598	9.9274
MBNL2	MBNL2	0.673497	1	0.724231	9.43046	16.3535
BTN3A3	BTN3A3	0.650347	1	0.72256	7.33587	12.7074
TUSC3	TUSC3	0.543451	1	0.719311	0.949749	1.64264
PGBD4	PGBD4	0.52313	1	0.71898	1.28106	2.21561
AP3B1	AP3B1	0.681648	1	0.718238	21.2593	36.7118
NBN	NBN	0.681292	1	0.717269	18.8541	32.5365
ZDHHC21	ZDHHC21	0.638622	1	0.716397	2.07348	3.5765
CXADRP3	CXADRP3	0.444152	1	0.714534	0.962302	1.66073
OR51B4	OR51B4	0.320612	1	0.714534	0.770976	1.33358
SNORA1	SNORA1	0.138573	1	0.714534	2.69568	4.68369
TMEM55A	TMEM55A	0.499874	1	0.714534	1.02851	1.77368
MRS2P2	MRS2P2	0.513213	1	0.712992	1.06277	1.83048
NDFIP2	NDFIP2	0.647087	1	0.712869	5.72144	9.84422
LIMD1	LIMD1	0.575504	1	0.710994	0.994997	1.71039
ZNF85	ZNF85	0.595932	1	0.710964	2.40576	4.13481
MFN1	MFN1	0.660439	1	0.710406	13.1624	22.6072
WHAMMP2	WHAMMP2	0.592451	1	0.70976	1.59268	2.73511
VHLL	VHLL	0.292068	1	0.707839	0.636632	1.09652
SNORD45B	SNORD45B	0.214911	1	0.705256	6.49441	11.1858
CPT1B	CPT1B	0.660193	1	0.705136	18.1403	31.0432
NUTM2B	NUTM2B	0.602631	1	0.704868	3.35042	5.73368
IPP	IPP	0.535695	1	0.704619	1.16782	1.99913
ZNF92	ZNF92	0.650343	1	0.704495	11.7994	20.1835
CHI3L2	CHI3L2	0.476423	1	0.70448	1.36242	2.33344
LRRC39	LRRC39	0.511027	1	0.70442	1.57334	2.69356
PLG	PLG	0.511027	1	0.70442	0.725871	1.24269
NR1D2	NR1D2	0.636277	1	0.704228	4.55232	7.78591
PI16	PI16	0.561311	1	0.703599	2.43602	4.16621
CBWD1	CBWD1	0.679903	1	0.702667	122.809	209.793
AGRN	AGRN	0.646831	1	0.702248	5.09621	8.70381
ENPP4	ENPP4	0.617222	1	0.70122	3.49965	5.97341
HOXB4	HOXB4	0.548853	1	0.701114	2.44047	4.16693
PRKD2	PRKD2	0.651894	1	0.700877	12.3133	21.0096
CHPT1	CHPT1	0.523445	1	0.699053	2.37761	4.05458
CBWD5	CBWD5	0.678991	1	0.698811	78.5678	133.858
SNX2	SNX2	0.658184	1	0.698245	10.1637	17.3099
RNF208	RNF208	0.316488	1	0.69766	0.71927	1.22902
MCTP2	MCTP2	0.624083	1	0.696276	2.58372	4.39474
PAOX	PAOX	0.5011	1	0.69316	1.6026	2.72217
STX16	STX16	0.671418	1	0.692732	51.5336	87.4298
HVCN1	HVCN1	0.596485	1	0.692508	6.92417	11.748
MANEA	MANEA	0.596234	1	0.690773	2.80897	4.7601
LRCH1	LRCH1	0.630023	1	0.689344	4.085	6.9147
LINC00624	LINC00624	0.534106	1	0.688705	1.43266	2.42519
MIR4800	MIR4800	0.21496	1	0.688539	6.22489	10.5892
GRAMD1C	GRAMD1C	0.543539	1	0.687388	1.36174	2.30285
CCDC138	CCDC138	0.60089	1	0.687245	6.15534	10.405
LINC00888	LINC00888	0.523982	1	0.686878	2.60492	4.40425
LOC613266	LOC613266	0.466689	1	0.68652	0.988489	1.67175
BCL2A1	BCL2A1	0.335173	1	0.685965	0.977949	1.65632
STYXL1	STYXL1	0.486664	1	0.685511	2.05803	3.47739
ADAM23	ADAM23	0.635913	1	0.685323	7.65913	12.9282
ANKIB1	ANKIB1	0.613528	1	0.684803	3.76405	6.35162
RASGRP3	RASGRP3	0.654015	1	0.684003	24.4865	41.2926
TAF13	TAF13	0.574457	1	0.683125	17.0376	28.7212
CMTR1	CMTR1	0.643947	1	0.682573	18.945	31.9166
MIR6125	MIR6125	0.334117	1	0.681797	9.79844	16.5457
TEX19	TEX19	0.553516	1	0.679591	3.77266	6.34478
CMTR2	CMTR2	0.593956	1	0.679082	3.80593	6.39718
DRAP1	DRAP1	0.634738	1	0.677667	63.022	105.813
FIG4	FIG4	0.612131	1	0.677508	8.78546	14.7499
MEF2C-AS1	MEF2C-AS1	0.456859	1	0.677059	0.746796	1.25469
ARHGAP15	ARHGAP15	0.607878	1	0.677002	13.8724	23.2824
WHAMMP3	WHAMMP3	0.578624	1	0.676713	3.37217	5.6591
FCER1G	FCER1G	0.481442	1	0.676373	5.14938	8.64518
FAM228B	FAM228B	0.45604	1	0.675464	1.47826	2.48083
LOC283335	LOC283335	0.465295	1	0.675333	0.914798	1.53494
HIST1H2BG	HIST1H2BG	0.158533	1	0.673892	0.953292	1.60623
KATNAL2	KATNAL2	0.455237	1	0.673892	0.85287	1.42971
MIR1281	MIR1281	0	1	0.673892	1.70779	2.94145
MIR4428	MIR4428	0	1	0.673892	1.2633	2.17587
MIR6840	MIR6840	0.158533	1	0.673892	5.97486	10.0672
ZFP69	ZFP69	0.438634	1	0.673892	0.965348	1.61855
FSD1L	FSD1L	0.521122	1	0.671674	0.649293	1.08614
KCTD1	KCTD1	0.555405	1	0.670852	2.06728	3.45546
COMMD3-BMI1	COMMD3-BMI1	0.615011	1	0.670849	11.0676	18.4952
TMEM9B-AS1	TMEM9B-AS1	0.436962	1	0.670334	2.01432	3.36884
GDPGP1	GDPGP1	0.430488	1	0.67014	1.48809	2.48858
TBK1	TBK1	0.60307	1	0.669574	8.56185	14.2956
GANC	GANC	0.575113	1	0.668496	1.98142	3.30619
LRRC37A6P	LRRC37A6P	0.532621	1	0.667923	0.985935	1.64482
RUFY3	RUFY3	0.621272	1	0.667498	6.97524	11.6291
MIR4690	MIR4690	0.215467	1	0.667228	9.22206	15.4426
ODF3B	ODF3B	0.347931	1	0.667228	1.15989	1.93772
PCGF5	PCGF5	0.622887	1	0.666995	7.45531	12.4251
CSNK1G3	CSNK1G3	0.576208	1	0.663475	3.24271	5.39183
INTS6	INTS6	0.608445	1	0.661772	4.4393	7.37199
TVP23B	TVP23B	0.584675	1	0.661717	11.0314	18.3195
BTN3A1	BTN3A1	0.595777	1	0.661617	6.4517	10.713
ZNF600	ZNF600	0.556101	1	0.660419	4.2218	7.00543
SGPP1	SGPP1	0.619767	1	0.659244	22.396	37.1252
SEPSECS	SEPSECS	0.571045	1	0.658646	2.70536	4.4833
ZNF561-AS1	ZNF561-AS1	0.455591	1	0.656725	1.56886	2.59823
SLC30A7	SLC30A7	0.57594	1	0.656105	2.22245	3.67646
CYLD	CYLD	0.584658	1	0.655241	2.67707	4.42571
RSPH3	RSPH3	0.4503	1	0.654783	1.27931	2.1159
MIR1825	MIR1825	0.308117	1	0.654317	18.0961	29.9695
MIR4645	MIR4645	0.0686501	1	0.653134	4.55115	7.56373
CHKB-CPT1B	CHKB-CPT1B	0.615023	1	0.651547	20.644	34.0386
KDM7A	KDM7A	0.523386	1	0.651046	0.783745	1.29221
NCF2	NCF2	0.470333	1	0.650571	1.4421	2.37769
GDPD1	GDPD1	0.456449	1	0.650533	0.89323	1.47285
TLR6	TLR6	0.542267	1	0.650045	1.7169	2.82853
SLC23A1	SLC23A1	0.455888	1	0.649439	1.32023	2.17525
MTMR6	MTMR6	0.584481	1	0.648675	5.47947	9.01729
ATP6V0A1	ATP6V0A1	0.465706	1	0.647897	0.84663	1.39332
C9orf41-AS1	C9orf41-AS1	0.390339	1	0.647897	0.968597	1.59511
HCFC2	HCFC2	0.495138	1	0.64742	0.881201	1.44944
CHMP1B	CHMP1B	0.582448	1	0.64658	9.3607	15.3821
POLK	POLK	0.535059	1	0.645878	2.12157	3.48515
SLAMF6	SLAMF6	0.585878	1	0.645762	11.9692	19.6572
NKIRAS1	NKIRAS1	0.478811	1	0.645719	2.1079	3.46339
SHISA5	SHISA5	0.615269	1	0.64537	37.3697	61.3528
C2orf76	C2orf76	0.430113	1	0.642865	2.71808	4.45862
CYTIP	CYTIP	0.585745	1	0.641839	16.9753	27.8027
TESPA1	TESPA1	0.561541	1	0.641109	4.49965	7.36642
MYL12A	MYL12A	0.606768	1	0.639289	75.8662	124.032
ZNF490	ZNF490	0.513208	1	0.639214	1.2159	1.9883
ADAMTS4	ADAMTS4	0.474494	1	0.638096	1.01332	1.65609
TCF4	TCF4	0.599696	1	0.638083	7.40898	12.1027
TP53TG1	TP53TG1	0.446201	1	0.637913	4.50047	7.3557
ARID1B	ARID1B	0.589685	1	0.637012	5.47889	8.94338
STAC3	STAC3	0.566158	1	0.636823	14.307	23.352
LGMN	LGMN	0.565008	1	0.636152	10.7358	17.5148
IDI2	IDI2	0.487939	1	0.635532	3.97655	6.48678
ZNF605	ZNF605	0.512309	1	0.633036	1.2836	2.08998
MCL1	MCL1	0.614396	1	0.633024	83.642	136.15
ZNF493	ZNF493	0.542238	1	0.631545	2.35981	3.83783
ZNF91	ZNF91	0.527424	1	0.629456	2.06988	3.36158
ELF4	ELF4	0.574902	1	0.628206	9.77038	15.8516
PRKACB	PRKACB	0.578295	1	0.628078	7.22017	11.713
AMY2A	AMY2A	0.437322	1	0.62775	1.93339	3.13766
AP1S2	AP1S2	0.497671	1	0.626374	3.06478	4.96725
LINC01602	LINC01602	0.480555	1	0.626178	2.64112	4.28038
PPCS	PPCS	0.504764	1	0.62317	2.71446	4.38949
SIK1	SIK1	0.569471	1	0.622766	8.89459	14.3764
UBE2H	UBE2H	0.583372	1	0.622251	15.242	24.6265
FAM214A	FAM214A	0.559578	1	0.621908	6.58208	10.6325
SNORA55	SNORA55	0	1	0.621425	0.942401	1.54587
ZNF770	ZNF770	0.589331	1	0.621198	21.5046	34.7192
SC5D	SC5D	0.572628	1	0.621132	7.06119	11.4
GMFB	GMFB	0.582713	1	0.620334	20.3802	32.8843
MOB1B	MOB1B	0.572242	1	0.620114	6.08176	9.81184
CPEB3	CPEB3	0.475021	1	0.619857	0.938929	1.51501
STK32C	STK32C	0.350722	1	0.619622	0.765967	1.23683
NLRC5	NLRC5	0.561677	1	0.618678	5.44491	8.77579
LARGE	LARGE	0.567259	1	0.617972	11.0155	17.7453
LINC00115	LINC00115	0.350366	1	0.617858	1.24641	2.0101
OR51B5	OR51B5	0.575191	1	0.617774	33.9509	54.6845
KLHL24	KLHL24	0.567777	1	0.617178	6.6573	10.7186
CBWD6	CBWD6	0.591216	1	0.617173	102.886	165.645
FCGR2B	FCGR2B	0.465105	1	0.616837	2.38126	3.83437
IFNGR1	IFNGR1	0.521648	1	0.614929	6.44674	10.3645
USP53	USP53	0.569628	1	0.613452	9.41364	15.1171
TOR1AIP1	TOR1AIP1	0.541869	1	0.613096	5.79166	9.29887
CD86	CD86	0.565638	1	0.612168	18.8544	30.251
SNORA51	SNORA51	0.175856	1	0.611964	4.61103	7.42048
ZNF808	ZNF808	0.502123	1	0.609395	3.12508	5.00517
CALCOCO1	CALCOCO1	0.523241	1	0.608704	5.35885	8.5781
NTF3	NTF3	0.282673	1	0.608225	0.79216	1.26965
AKTIP	AKTIP	0.511756	1	0.608043	5.1197	8.19178
CBWD3	CBWD3	0.581767	1	0.606998	109.006	174.264
CD84	CD84	0.467776	1	0.606954	0.741864	1.18632
ALPK1	ALPK1	0.477547	1	0.606854	1.31549	2.10337
ELMO1	ELMO1	0.540792	1	0.606061	4.16383	6.65267
CASP8	CASP8	0.518479	1	0.604491	4.43247	7.07451
MIR186	MIR186	0	1	0.603503	3.64593	5.8487
SNORA65	SNORA65	0	1	0.603503	2.30552	3.69844
MACC1	MACC1	0.530983	1	0.602814	2.52957	4.03253
GLCCI1	GLCCI1	0.54988	1	0.602696	8.94692	14.2611
MTSS1	MTSS1	0.455084	1	0.602059	1.06587	1.6987
KAT2B	KAT2B	0.526839	1	0.600937	4.51545	7.18899
MIR6752	MIR6752	0.334927	1	0.600363	23.6397	37.6589
LAPTM5	LAPTM5	0.579728	1	0.600289	126.565	201.396
ZNF675	ZNF675	0.511595	1	0.600022	6.92177	11.0135
LOC642929	LOC642929	0.303568	1	0.599598	1.36693	2.17697
SNX10	SNX10	0.521453	1	0.599565	6.50285	10.3434
BBX	BBX	0.528599	1	0.598693	2.69969	4.29142
ZNF772	ZNF772	0.463212	1	0.598604	1.20147	1.91012
ZNF557	ZNF557	0.499309	1	0.598271	2.03466	3.23359
ZADH2	ZADH2	0.461112	1	0.598072	0.790364	1.25608
TRUB1	TRUB1	0.521792	1	0.596964	6.21111	9.86145
PLEKHM3	PLEKHM3	0.467239	1	0.596777	0.725954	1.15265
PIK3AP1	PIK3AP1	0.564969	1	0.596241	25.4982	40.4607
LINC01184	LINC01184	0.499284	1	0.596187	4.31591	6.84911
HLA-G	HLA-G	0.570074	1	0.595723	115.609	183.382
PTGR2	PTGR2	0.382316	1	0.595409	0.976899	1.55027
ZNF890P	ZNF890P	0.283449	1	0.594864	0.754221	1.19736
ATP8A1	ATP8A1	0.554517	1	0.594458	9.01865	14.2933
ST3GAL1	ST3GAL1	0.446605	1	0.594275	0.785813	1.24561
CLDN12	CLDN12	0.44155	1	0.594165	1.39942	2.21813
RNF149	RNF149	0.418873	1	0.593944	1.31122	2.07824
AP4S1	AP4S1	0.469941	1	0.593625	1.2368	1.95942
UFM1	UFM1	0.55405	1	0.593274	22.0506	34.9184
FCER1A	FCER1A	0.283625	1	0.592855	1.06074	1.68155
IL17D	IL17D	0.303634	1	0.592362	0.763137	1.20914
MFSD9	MFSD9	0.418142	1	0.59205	1.45863	2.30881
CDK17	CDK17	0.501637	1	0.591611	3.14251	4.97107
ATHL1	ATHL1	0.523117	1	0.589626	8.30776	13.1231
BMI1	BMI1	0.532664	1	0.58959	10.8084	17.0724
ZFP90	ZFP90	0.46611	1	0.589309	1.54968	2.44774
RAB8B	RAB8B	0.527023	1	0.589159	6.38261	10.0788
TBC1D3B	TBC1D3B	0.491596	1	0.588624	6.04023	9.53532
SLC35A5	SLC35A5	0.515875	1	0.587358	7.21579	11.3804
44623	44623	0.380278	1	0.587276	0.663742	1.04731
RPL31	RPL31	0.573654	1	0.587082	450.941	711.019
C18orf32	C18orf32	0.48361	1	0.587064	6.78405	10.6981
ITM2B	ITM2B	0.545096	1	0.585575	38.7463	61.0304
SMAD1	SMAD1	0.513183	1	0.584866	7.50901	11.8224
C4orf33	C4orf33	0.431894	1	0.584766	2.63759	4.15344
SIAE	SIAE	0.506648	1	0.58449	6.05426	9.52965
ACSL5	ACSL5	0.514142	1	0.583156	6.74905	10.6133
MIR6766	MIR6766	0.18823	1	0.582744	10.5029	16.5457
TESC-AS1	TESC-AS1	0.0102113	1	0.582744	0.793296	1.25249
SRD5A1P1	SRD5A1P1	0.436268	1	0.582539	2.60186	4.09073
FNDC3A	FNDC3A	0.539503	1	0.58175	10.0797	15.8348
MILR1	MILR1	0.363897	1	0.58138	4.00451	6.29312
ZNF816	ZNF816	0.446705	1	0.58101	2.41506	3.79284
SLA2	SLA2	0.354939	1	0.580783	0.917151	1.44078
DGKE	DGKE	0.445895	1	0.579322	0.86902	1.36319
ANGEL2	ANGEL2	0.519706	1	0.578095	6.6571	10.4318
CCDC53	CCDC53	0.448826	1	0.577641	7.14142	11.1891
MRPL44	MRPL44	0.53266	1	0.577324	34.6091	54.2031
CELSR3-AS1	CELSR3-AS1	0	1	0.577031	0.922206	1.45602
SNORD50B	SNORD50B	0.0219643	1	0.577031	5.4553	8.57578
IL7R	IL7R	0.490719	1	0.576894	3.52844	5.52481
GATAD1	GATAD1	0.503283	1	0.576733	4.8628	7.61309
PIK3R3	PIK3R3	0.517094	1	0.57601	5.54412	8.67519
ZC3H12D	ZC3H12D	0.493739	1	0.574066	3.81136	5.95603
MSL3	MSL3	0.509593	1	0.573984	5.86926	9.17114
ZNF506	ZNF506	0.47392	1	0.573907	3.6289	5.67052
FAS	FAS	0.411508	1	0.573647	1.70106	2.65813
ARL6IP5	ARL6IP5	0.513211	1	0.573022	15.8699	24.7812
SPAG16	SPAG16	0.421226	1	0.572806	1.7513	2.73493
TNNI3	TNNI3	0.233667	1	0.572806	1.22815	1.92016
ARID4B	ARID4B	0.512608	1	0.572716	5.22896	8.16339
ZNF496	ZNF496	0.388967	1	0.572686	1.46611	2.28968
RNF122	RNF122	0.333113	1	0.570799	1.13305	1.7677
TXLNB	TXLNB	0.446743	1	0.569793	1.70108	2.6507
TRG-AS1	TRG-AS1	0.344119	1	0.569555	0.671459	1.04657
ATP13A1	ATP13A1	0.534101	1	0.56952	24.9693	38.8943
44621	44621	0.456483	1	0.5689	1.6665	2.59513
MIR943	MIR943	0.235272	1	0.568857	11.3804	17.7426
SLC38A9	SLC38A9	0.464612	1	0.567334	3.62118	5.63274
SNORD42B	SNORD42B	0	1	0.566977	3.02814	4.74144
SNORD83B	SNORD83B	0.039481	1	0.566977	4.56145	7.11641
ARHGAP5	ARHGAP5	0.493489	1	0.566615	2.35641	3.66334
BCL2	BCL2	0.429272	1	0.566028	0.975143	1.5156
BMP3	BMP3	0.473837	1	0.565832	2.49288	3.87354
BTK	BTK	0.534973	1	0.56544	42.198	65.5454
VIPR2	VIPR2	0.408672	1	0.564913	1.06347	1.65172
ATM	ATM	0.52738	1	0.564716	6.61475	10.2695
SHOC2	SHOC2	0.51021	1	0.564442	10.4394	16.2044
AK1	AK1	0.426214	1	0.564394	2.79185	4.33429
LINC01054	LINC01054	0.436923	1	0.563974	23.6972	36.7774
GLCE	GLCE	0.453702	1	0.563511	1.98961	3.08669
RAPGEF5	RAPGEF5	0.488689	1	0.563393	3.27827	5.08513
DCTN6	DCTN6	0.467823	1	0.562026	12.1214	18.7851
SCML4	SCML4	0.411156	1	0.561976	1.07052	1.65923
ANKRA2	ANKRA2	0.407703	1	0.561759	2.316	3.58916
LOC100131564	LOC100131564	0.475328	1	0.561683	4.02908	6.24247
STX16-NPEPL1	STX16-NPEPL1	0.526932	1	0.561659	24.8595	38.5128
PAIP2B	PAIP2B	0.522306	1	0.561319	12.6562	19.6027
IFT81	IFT81	0.440514	1	0.559979	2.27889	3.5269
EXTL2	EXTL2	0.436783	1	0.559356	2.3903	3.69775
OXR1	OXR1	0.492329	1	0.55883	5.07486	7.84695
LOC100507387	LOC100507387	0.30679	1	0.558415	1.96458	3.03879
USF1	USF1	0.499989	1	0.557994	19.6704	30.3971
DCTN4	DCTN4	0.507018	1	0.557692	10.969	16.9469
TMEM263	TMEM263	0.446639	1	0.557078	2.95084	4.55755
SSR3	SSR3	0.530878	1	0.556259	41.0422	63.3454
SERINC1	SERINC1	0.512193	1	0.555483	20.7437	31.9996
STX12	STX12	0.488178	1	0.555377	8.73984	13.4816
ZNF485	ZNF485	0.333557	1	0.555335	1.19371	1.84216
SRFBP1	SRFBP1	0.451882	1	0.555238	4.0062	6.17954
SNORA6	SNORA6	0.204874	1	0.554593	6.56066	10.1273
TOP1P2	TOP1P2	0.467237	1	0.554593	10.4788	16.1557
INPP5D	INPP5D	0.513383	1	0.55439	13.9326	21.4762
PFKFB4	PFKFB4	0.43804	1	0.554389	2.56844	3.95958
ARID5B	ARID5B	0.442312	1	0.55375	1.19009	1.83384
C5orf28	C5orf28	0.448519	1	0.553107	4.0215	6.19399
APOBEC3D	APOBEC3D	0.440298	1	0.552503	3.85389	5.93343
GPR180	GPR180	0.514723	1	0.551986	9.87982	15.2037
ELOVL6	ELOVL6	0.489366	1	0.551773	9.21119	14.1731
TVP23C-CDRT4	TVP23C-CDRT4	0.39352	1	0.551035	1.6802	2.58451
ETNK1	ETNK1	0.500402	1	0.55085	6.5486	10.0696
RHOQ	RHOQ	0.513497	1	0.549646	20.5314	31.5439
TMEM30A	TMEM30A	0.507858	1	0.549194	15.6962	24.1077
LBH	LBH	0.498496	1	0.548291	16.7303	25.6801
PTPN22	PTPN22	0.481924	1	0.547868	7.66739	11.7658
MEIS2	MEIS2	0.431863	1	0.547527	2.0563	3.15498
GPR18	GPR18	0.488882	1	0.547306	21.4978	32.9758
ZNF480	ZNF480	0.491424	1	0.546871	8.34664	12.7991
C5orf24	C5orf24	0.496835	1	0.546784	9.50728	14.5779
CXorf38	CXorf38	0.465825	1	0.546657	4.38753	6.72727
RGS3	RGS3	0.45154	1	0.546323	1.85527	2.84403
PLEKHA1	PLEKHA1	0.459951	1	0.545304	3.96888	6.0797
FCGR2C	FCGR2C	0.323086	1	0.545282	0.98596	1.51092
ZNF655	ZNF655	0.490289	1	0.545268	6.62438	10.1468
UBL3	UBL3	0.452452	1	0.544494	3.31027	5.06801
SOAT2	SOAT2	0.352923	1	0.543618	1.61041	2.46469
LINC01317	LINC01317	0.294127	1	0.542923	2.53248	3.87494
PCBP3	PCBP3	0.323593	1	0.542648	1.27041	1.94322
FRS2	FRS2	0.435909	1	0.542295	1.49582	2.28666
MLLT3	MLLT3	0.456171	1	0.542285	2.35468	3.59946
LOC554223	LOC554223	0.248847	1	0.542265	1.09086	1.66873
SLC22A5	SLC22A5	0.387635	1	0.541697	1.52967	2.33772
MAP9	MAP9	0.460545	1	0.541567	2.53604	3.87472
BDH2	BDH2	0.429474	1	0.541367	3.3351	5.09516
RBM7	RBM7	0.469299	1	0.53992	6.53168	9.96799
CNP	CNP	0.505973	1	0.539843	20.4115	31.1472
ZNF136	ZNF136	0.434717	1	0.539383	3.69127	5.63145
ACP2	ACP2	0.426914	1	0.538962	4.19691	6.40108
GOLT1B	GOLT1B	0.469874	1	0.538841	7.85228	11.9744
WHAMM	WHAMM	0.488627	1	0.538238	12.8927	19.6522
CAPS	CAPS	0.353201	1	0.538087	1.658	2.5277
CHKB	CHKB	0.479982	1	0.537562	22.6447	34.5011
ZNF688	ZNF688	0.360474	1	0.53736	2.13011	3.24574
C3orf38	C3orf38	0.460547	1	0.537303	7.8896	12.0186
EIF4EBP3	EIF4EBP3	0.324776	1	0.53723	3.89702	5.93824
BAZ2B	BAZ2B	0.418821	1	0.536996	0.815305	1.24181
TMEM59	TMEM59	0.479021	1	0.536824	5.20421	7.92498
LAX1	LAX1	0.390968	1	0.536785	1.71895	2.61795
SETDB2	SETDB2	0.507683	1	0.536257	24.104	36.6904
LIPT1	LIPT1	0.394514	1	0.535892	3.02378	4.6023
ZNF682	ZNF682	0.360526	1	0.535816	1.20532	1.83461
CD38	CD38	0.496598	1	0.535126	55.3324	84.1598
CBR4	CBR4	0.470714	1	0.534855	8.49768	12.9227
MVB12A	MVB12A	0.454307	1	0.533433	11.0895	16.8479
GJB2	GJB2	0.254929	1	0.53303	0.672277	1.02169
USP6NL	USP6NL	0.481453	1	0.532574	7.251	11.0093
LNPEP	LNPEP	0.460991	1	0.532541	4.98895	7.57477
CHSY1	CHSY1	0.465911	1	0.531569	6.24668	9.47794
LIMD1-AS1	LIMD1-AS1	0.298814	1	0.531353	0.978341	1.48479
ZNF182	ZNF182	0.435274	1	0.531291	3.68473	5.5899
PPP1R16B	PPP1R16B	0.506258	1	0.531036	31.9608	48.4739
GTF2IP20	GTF2IP20	0.481235	1	0.530791	16.9421	25.6915
DNAJC28	DNAJC28	0.299103	1	0.530726	1.18776	1.80183
PGAM2	PGAM2	0.314136	1	0.530571	3.03456	4.60267
MTERF1	MTERF1	0.438261	1	0.530473	6.82048	10.341
PKNOX1	PKNOX1	0.471373	1	0.530092	6.6443	10.0708
KIAA0226	KIAA0226	0.490709	1	0.529675	11.1824	16.9441
METTL14	METTL14	0.443532	1	0.529502	4.7321	7.16979
GALNT7	GALNT7	0.489639	1	0.529007	18.3842	27.8437
MIR378I	MIR378I	0.281639	1	0.528805	26.2101	39.7096
SLC17A5	SLC17A5	0.416423	1	0.528782	2.92746	4.43348
MIR6829	MIR6829	0.17977	1	0.528121	14.8654	22.5219
TMEM87A	TMEM87A	0.449976	1	0.527382	3.93409	5.95186
XRN1	XRN1	0.456035	1	0.527028	2.25261	3.40711
EXOC3-AS1	EXOC3-AS1	0.181486	1	0.526788	0.765605	1.15882
MPEG1	MPEG1	0.361151	1	0.526687	0.989246	1.49615
BIRC2	BIRC2	0.467812	1	0.526585	8.33337	12.6003
TBC1D23	TBC1D23	0.45203	1	0.526584	5.68132	8.59046
GAB3	GAB3	0.409609	1	0.526537	1.85127	2.7993
B4GALT5	B4GALT5	0.502539	1	0.525817	47.9735	72.4971
NSUN3	NSUN3	0.377474	1	0.5255	3.89447	5.88495
CD37	CD37	0.504988	1	0.524815	251.6	379.951
RASSF5	RASSF5	0.466367	1	0.524197	8.81918	13.3128
TMEM260	TMEM260	0.436351	1	0.52329	3.8117	5.75042
ANKRD34A	ANKRD34A	0.38582	1	0.523053	1.80254	2.71913
CD2AP	CD2AP	0.489305	1	0.522888	20.1627	30.408
TRADD	TRADD	0.355017	1	0.522758	2.93712	4.43004
IPMK	IPMK	0.444246	1	0.522392	3.28103	4.9467
XIAP	XIAP	0.460018	1	0.521968	3.74926	5.65089
ENO1-AS1	ENO1-AS1	0	1	0.521889	0.785736	1.18713
TARBP1	TARBP1	0.471218	1	0.521863	9.3479	14.088
ESRP2	ESRP2	0.392734	1	0.521547	1.83937	2.77174
ASAH1	ASAH1	0.464514	1	0.521098	12.9707	19.5375
EPC2	EPC2	0.444652	1	0.520241	5.91164	8.89948
RRAGC	RRAGC	0.433132	1	0.520023	5.95908	8.96965
TXNDC11	TXNDC11	0.463508	1	0.519861	12.0308	18.1062
LYPLAL1	LYPLAL1	0.420768	1	0.519769	5.93283	8.92871
LITAF	LITAF	0.450184	1	0.519559	8.73669	13.1461
RC3H1	RC3H1	0.449044	1	0.519391	2.23404	3.36117
PLEKHG1	PLEKHG1	0.454477	1	0.518858	4.10323	6.17107
ERAP1	ERAP1	0.471361	1	0.518724	7.22994	10.8724
SNORD1C	SNORD1C	0	1	0.518614	4.72926	7.12736
TTC32	TTC32	0.348654	1	0.518331	5.20219	7.82232
DERL1	DERL1	0.478496	1	0.517579	24.1486	36.2855
BBS10	BBS10	0.42553	1	0.517371	4.07181	6.11769
SPOCK2	SPOCK2	0.403318	1	0.517212	1.51563	2.27698
TMEM128	TMEM128	0.413585	1	0.517139	6.4925	9.75323
LRIF1	LRIF1	0.451832	1	0.517068	8.67731	13.0341
DHRS12	DHRS12	0.373182	1	0.516791	2.14374	3.21982
PSMB10	PSMB10	0.447698	1	0.516565	25.8144	38.7622
YAF2	YAF2	0.428733	1	0.516424	1.75063	2.62849
ECEL1	ECEL1	0.268445	1	0.516205	0.687833	1.03296
YY2	YY2	0.341091	1	0.516205	1.46019	2.19241
CYP21A1P	CYP21A1P	0.373302	1	0.51563	2.4982	3.74917
HCG4	HCG4	0.239787	1	0.51563	0.785433	1.17917
SCARNA15	SCARNA15	0	1	0.51563	3.04982	4.58588
CARD8	CARD8	0.472268	1	0.515351	11.5188	17.2814
OSGIN2	OSGIN2	0.443082	1	0.515239	5.25512	7.88371
LRRC34	LRRC34	0.423628	1	0.515158	6.09199	9.13885
HS2ST1	HS2ST1	0.484066	1	0.514967	17.779	26.6662
THAP6	THAP6	0.411223	1	0.514333	3.23726	4.85364
ZNF567	ZNF567	0.368519	1	0.514235	2.03138	3.04565
ZNF732	ZNF732	0.291568	1	0.514235	1.13424	1.70088
MXI1	MXI1	0.434428	1	0.513461	5.14608	7.71067
ZNF669	ZNF669	0.382072	1	0.513054	3.62362	5.42831
C7orf60	C7orf60	0.37807	1	0.512737	1.72183	2.57881
PCMTD2	PCMTD2	0.474278	1	0.512481	21.6172	32.3672
TCONS_00029157	TCONS_00029157	0.373703	1	0.512382	2.21457	3.316
RNF13	RNF13	0.431294	1	0.512022	6.38451	9.55674
ALG1L2	ALG1L2	0.323056	1	0.511309	3.57843	5.35471
LINC00494	LINC00494	0.3822	1	0.511254	2.05905	3.08066
PEX2	PEX2	0.45081	1	0.510859	7.53849	11.2748
MBTPS2	MBTPS2	0.43422	1	0.510594	4.67523	6.99123
CBLN3	CBLN3	0.378346	1	0.510243	3.02156	4.51759
KBTBD3	KBTBD3	0.351182	1	0.510176	1.15085	1.72065
AIFM2	AIFM2	0.334938	1	0.509087	1.24853	1.86533
C17orf100	C17orf100	0.358481	1	0.508456	3.51373	5.24706
DAPP1	DAPP1	0.453057	1	0.50781	13.7455	20.5146
TAF1B	TAF1B	0.444651	1	0.507688	13.5262	20.1858
ZDHHC2	ZDHHC2	0.411824	1	0.507328	3.37437	5.03463
ZSCAN26	ZSCAN26	0.325487	1	0.507263	1.27114	1.89674
LINC00959	LINC00959	0.250401	1	0.506995	0.697438	1.04069
ZNF547	ZNF547	0.352406	1	0.506898	1.80446	2.6917
TAPBPL	TAPBPL	0.370011	1	0.506691	3.63201	5.41693
NHLRC3	NHLRC3	0.443738	1	0.506673	8.78094	13.095
ADAM10	ADAM10	0.460127	1	0.506566	11.3911	16.9861
ZNF782	ZNF782	0.352558	1	0.506514	1.56995	2.34126
FCRLA	FCRLA	0.480839	1	0.506368	80.333	119.773
SNORD4B	SNORD4B	0.212343	1	0.505947	19.1919	28.6195
STKLD1	STKLD1	0.33661	1	0.505947	1.0855	1.61821
FAM73A	FAM73A	0.386238	1	0.505833	1.34662	2.00716
ZNF625-ZNF20	ZNF625-ZNF20	0.326661	1	0.505438	1.12879	1.68218
PNRC1	PNRC1	0.430895	1	0.505417	10.437	15.5512
MIOS	MIOS	0.435226	1	0.50513	7.61521	11.3445
HMGCR	HMGCR	0.471072	1	0.505029	23.4235	34.891
MSRB2	MSRB2	0.214636	1	0.504611	0.804575	1.19867
CEP290	CEP290	0.428069	1	0.50446	2.66402	3.9668
RHBDD1	RHBDD1	0.433456	1	0.503967	4.82473	7.18166
HMGCL	HMGCL	0.433405	1	0.503815	15.5192	23.0981
WBP1L	WBP1L	0.436054	1	0.503791	6.13406	9.12947
DPY19L1P1	DPY19L1P1	0.375425	1	0.503091	3.98766	5.93242
NFIA	NFIA	0.423868	1	0.502865	1.97819	2.94233
RCBTB1	RCBTB1	0.475525	1	0.501919	44.1003	65.5492
C16orf62	C16orf62	0.379911	1	0.501039	2.1646	3.21565
FAM69A	FAM69A	0.425276	1	0.500612	7.04079	10.456
DYX1C1-CCPG1	DYX1C1-CCPG1	0.395351	1	0.500488	2.31409	3.43635
ARSK	ARSK	0.366882	1	0.500409	2.07324	3.07863
PACRGL	PACRGL	0.367019	1	0.50003	3.04457	4.51979
TRPM4	TRPM4	0.437059	1	0.500012	7.63252	11.3299
JMJD1C	JMJD1C	0.460809	1	0.499489	8.86589	13.1558
STYX	STYX	0.427433	1	0.498805	5.00263	7.41986
RB1	RB1	0.466844	1	0.498419	26.0699	38.6555
MAN2A1	MAN2A1	0.438247	1	0.49761	4.94678	7.33089
C2orf27A	C2orf27A	0.228975	1	0.496824	1.40714	2.08483
TNFAIP3	TNFAIP3	0.38759	1	0.496824	2.19165	3.24627
NMD3	NMD3	0.452455	1	0.496079	23.907	35.3912
MIR922	MIR922	0.170988	1	0.495894	14.3454	21.2438
ELF1	ELF1	0.471876	1	0.495746	58.2823	86.2587
SLC35F5	SLC35F5	0.417218	1	0.495734	4.08414	6.04469
KATNBL1P6	KATNBL1P6	0.363591	1	0.495667	3.29359	4.87468
C1orf53	C1orf53	0.233475	1	0.494568	2.64645	3.91476
C7orf31	C7orf31	0.373823	1	0.494568	2.35598	3.48426
USP33	USP33	0.434512	1	0.493837	7.62889	11.2761
ACCS	ACCS	0.407641	1	0.493682	7.43161	10.9835
CYTH1	CYTH1	0.434971	1	0.493657	9.01006	13.3159
PIK3CG	PIK3CG	0.43095	1	0.493178	4.35852	6.43929
FAM134C	FAM134C	0.430248	1	0.49284	8.32383	12.2948
ITIH4	ITIH4	0.295789	1	0.492142	0.977544	1.4434
IMMP2L	IMMP2L	0.337212	1	0.491857	3.28649	4.85143
ERMARD	ERMARD	0.39162	1	0.491489	5.60296	8.26836
PAPD4	PAPD4	0.4273	1	0.491456	8.57026	12.6467
TM2D1	TM2D1	0.388929	1	0.491331	9.4729	13.9778
NT5C1B-RDH14	NT5C1B-RDH14	0.414528	1	0.491266	7.06161	10.4191
CRYBB1	CRYBB1	0.184487	1	0.491028	1.42186	2.0983
LOC101928794	LOC101928794	0.0565461	1	0.491028	0.868835	1.28268
ZBTB18	ZBTB18	0.423403	1	0.490792	6.06226	8.94162
MFSD8	MFSD8	0.391823	1	0.490689	2.79604	4.12386
TTC14	TTC14	0.440898	1	0.490599	8.74614	12.8984
UGCG	UGCG	0.432625	1	0.488819	9.8197	14.4638
CCDC85A	CCDC85A	0.454407	1	0.488466	26.9369	39.6664
LOC100132356	LOC100132356	0.279448	1	0.488258	1.59126	2.34327
UGT8	UGT8	0.34914	1	0.488232	1.87787	2.76503
LOC646938	LOC646938	0.0704747	1	0.488026	1.45712	2.14646
TMF1	TMF1	0.42374	1	0.48725	4.48568	6.59998
FBXW4P1	FBXW4P1	0.341716	1	0.487234	2.62662	3.86485
LIN7C	LIN7C	0.420476	1	0.48717	5.76664	8.48425
LIPA	LIPA	0.429986	1	0.486297	14.0593	20.6723
PRKACA	PRKACA	0.425685	1	0.485679	10.1529	14.9222
TNKS2	TNKS2	0.443679	1	0.485569	11.3152	16.629
RBM18	RBM18	0.418601	1	0.485558	8.45052	12.4191
LOC100507291	LOC100507291	0.0829917	1	0.485447	0.826458	1.21516
UBE2B	UBE2B	0.419507	1	0.485361	10.9026	16.0205
CPNE5	CPNE5	0.395888	1	0.485052	4.68975	6.88981
MAT2B	MAT2B	0.433554	1	0.484961	18.7448	27.5362
VCPKMT	VCPKMT	0.370027	1	0.484923	4.98411	7.32174
DCAF10	DCAF10	0.411023	1	0.484905	2.84659	4.18152
GLS	GLS	0.453323	1	0.48485	16.9299	24.8681
ZNF441	ZNF441	0.334787	1	0.484667	1.24398	1.82716
ZNF429	ZNF429	0.335465	1	0.484131	2.38266	3.49835
TM2D2	TM2D2	0.39635	1	0.483704	4.48312	6.58009
THAP9	THAP9	0.365944	1	0.483658	2.22444	3.26488
ERCC8	ERCC8	0.345723	1	0.483561	2.56771	3.76852
STIM2	STIM2	0.436273	1	0.483477	10.6636	15.6487
PLS1	PLS1	0.404038	1	0.483384	4.79422	7.03511
44627	44627	0.442389	1	0.483317	19.3807	28.4379
MRPL42P5	MRPL42P5	0.208722	1	0.483209	2.46106	3.61177
SRD5A1	SRD5A1	0.419495	1	0.482205	14.0042	20.533
ZNF699	ZNF699	0.262097	1	0.482088	1.22432	1.79521
OSGEPL1-AS1	OSGEPL1-AS1	0.101308	1	0.481873	0.927246	1.35982
LOC646626	LOC646626	0.214331	1	0.481557	1.95242	2.86195
B3GNT9	B3GNT9	0.263759	1	0.481453	0.968231	1.41907
STK38L	STK38L	0.410292	1	0.481247	4.86077	7.12217
HMGN4	HMGN4	0.427569	1	0.480803	22.371	32.7685
ZNF350	ZNF350	0.294724	1	0.480646	1.53635	2.25038
HINT3	HINT3	0.42397	1	0.480564	11.5283	16.8835
MIR17HG	MIR17HG	0.436795	1	0.480435	13.0594	19.1241
PARP3	PARP3	0.340966	1	0.480069	2.68208	3.92684
ZBTB4	ZBTB4	0.340966	1	0.480069	1.05317	1.54195
RPP40	RPP40	0.342773	1	0.478832	5.6811	8.31053
C5orf15	C5orf15	0.428411	1	0.478477	21.8402	31.9394
GCNT2	GCNT2	0.375452	1	0.478258	1.61636	2.36347
FAM126B	FAM126B	0.400554	1	0.478252	2.21535	3.23928
ZNF627	ZNF627	0.359758	1	0.47808	2.95082	4.31426
HOMEZ	HOMEZ	0.39685	1	0.477719	5.10283	7.45859
ABI1	ABI1	0.441147	1	0.477652	24.8283	36.2883
TMCO1	TMCO1	0.41231	1	0.477527	6.28759	9.18904
DENND1B	DENND1B	0.361063	1	0.477035	0.848646	1.23986
DYNLT3	DYNLT3	0.387622	1	0.476504	7.13295	10.4172
C14orf159	C14orf159	0.407874	1	0.475944	6.2362	9.10394
TJP3	TJP3	0.362495	1	0.47593	2.90903	4.2468
BAG4	BAG4	0.400446	1	0.474883	5.05313	7.37142
KIAA1468	KIAA1468	0.40229	1	0.474796	4.35909	6.35858
SLC12A9	SLC12A9	0.416995	1	0.474639	10.5484	15.3851
ADAM17	ADAM17	0.425279	1	0.4746	14.4677	21.101
C1orf228	C1orf228	0.241208	1	0.4744	1.35731	1.97959
ENPP5	ENPP5	0.284652	1	0.47422	0.894145	1.30386
SLC44A1	SLC44A1	0.432879	1	0.474191	6.96498	10.1554
MIR4742	MIR4742	0.147517	1	0.473867	13.6704	19.9327
LINC01021	LINC01021	0.376067	1	0.473557	11.8903	17.3296
USP46-AS1	USP46-AS1	0.155924	1	0.472561	1.40747	2.0503
ATL1	ATL1	0.249603	1	0.472409	0.855818	1.24643
CHIC1	CHIC1	0.345305	1	0.471725	1.13076	1.64595
C18orf25	C18orf25	0.389469	1	0.471263	3.4222	4.97974
ZNF197	ZNF197	0.334425	1	0.471236	1.05545	1.53582
LINC01089	LINC01089	0.334559	1	0.471182	4.40185	6.40505
ZNF654	ZNF654	0.355906	1	0.47109	1.90134	2.7664
KIAA0040	KIAA0040	0.434905	1	0.470759	20.2204	29.4127
SDHD	SDHD	0.428482	1	0.470495	44.9364	65.3527
DNAJA1P5	DNAJA1P5	0.348285	1	0.470359	4.712	6.85237
PSTK	PSTK	0.297661	1	0.470359	2.45417	3.56905
PARP11	PARP11	0.380244	1	0.470336	3.29542	4.79219
MISP	MISP	0.348831	1	0.470115	2.98237	4.33634
RAB33B	RAB33B	0.366734	1	0.469229	3.08038	4.47605
FAM49A	FAM49A	0.352016	1	0.468743	1.95471	2.83942
FAM122C	FAM122C	0.325816	1	0.468726	1.1365	1.65088
RRN3P3	RRN3P3	0.412826	1	0.468511	16.2163	23.5517
BCL11A	BCL11A	0.422455	1	0.468499	7.93895	11.53
FAM131A	FAM131A	0.268735	1	0.468275	1.11783	1.6233
LOC646471	LOC646471	0.342628	1	0.468102	2.17613	3.15966
CEP85L	CEP85L	0.384147	1	0.467702	2.23155	3.23918
CCDC71L	CCDC71L	0.380516	1	0.467441	3.74803	5.43942
ZNF280C	ZNF280C	0.355576	1	0.467296	2.13708	3.10121
PI4K2B	PI4K2B	0.419804	1	0.46703	15.6117	22.6502
ERP44	ERP44	0.420763	1	0.466523	12.3125	17.8573
DUXAP10	DUXAP10	0.202261	1	0.466146	0.747631	1.08415
BTG1	BTG1	0.41358	1	0.465988	9.75805	14.1472
ZNRF2	ZNRF2	0.351547	1	0.465097	2.80926	4.07042
DNAJB9	DNAJB9	0.369175	1	0.465083	5.37045	7.78128
LIN9	LIN9	0.362357	1	0.464776	3.44631	4.99232
MT1X	MT1X	0.290222	1	0.464267	10.2264	14.8092
ABHD13	ABHD13	0.414327	1	0.463991	9.59776	13.8956
NEAT1	NEAT1	0.448215	1	0.463884	22.484	32.5497
DEGS1	DEGS1	0.420461	1	0.463768	32.4449	46.9663
RP2	RP2	0.397325	1	0.463518	7.48073	10.8271
DCK	DCK	0.435158	1	0.462733	63.3968	91.7055
HELQ	HELQ	0.386205	1	0.462574	4.21054	6.09005
MXD1	MXD1	0.33133	1	0.462361	1.30055	1.88083
AEBP1	AEBP1	0.303476	1	0.462108	1.21877	1.76228
PTPN4	PTPN4	0.371113	1	0.461941	1.33712	1.93314
AKAP10	AKAP10	0.383845	1	0.461741	5.25103	7.5906
ATOX1	ATOX1	0.351683	1	0.461713	21.1975	30.6416
C1orf27	C1orf27	0.372108	1	0.461648	4.01927	5.80967
TREX1	TREX1	0.395883	1	0.46149	13.7247	19.8361
PPP4R2	PPP4R2	0.425185	1	0.460942	67.229	97.1282
DHTKD1	DHTKD1	0.403578	1	0.460336	7.47735	10.7983
CDC42SE1	CDC42SE1	0.4108	1	0.460282	16.1263	23.2876
FBXO25	FBXO25	0.317747	1	0.460036	2.53881	3.66567
TNFSF9	TNFSF9	0.318484	1	0.459936	3.76637	5.43771
NOXO1	NOXO1	0.262673	1	0.459674	1.97294	2.84796
SCYL2	SCYL2	0.390457	1	0.459559	6.91897	9.98655
SYS1-DBNDD2	SYS1-DBNDD2	0.273452	1	0.458731	2.71722	3.91975
DBT	DBT	0.408391	1	0.457641	4.79564	6.91261
FAM175A	FAM175A	0.384885	1	0.456983	8.57198	12.3503
NOC3L	NOC3L	0.407431	1	0.456601	14.9053	21.4696
TMEM167B	TMEM167B	0.37949	1	0.456505	7.713	11.1091
ZSWIM6	ZSWIM6	0.30321	1	0.456449	0.971978	1.3999
FER	FER	0.352551	1	0.456015	0.887514	1.27786
NAPA	NAPA	0.414056	1	0.455942	38.574	55.5365
CCDC113	CCDC113	0.313372	1	0.455774	1.17684	1.69415
RREB1	RREB1	0.374795	1	0.455635	2.16234	3.11255
ESCO1	ESCO1	0.400973	1	0.455226	9.50699	13.6808
C17orf59	C17orf59	0.325756	1	0.455023	3.93166	5.65699
USP40	USP40	0.327795	1	0.454906	1.38569	1.99361
MEF2A	MEF2A	0.391636	1	0.454874	5.32006	7.65384
PPFIBP1	PPFIBP1	0.383232	1	0.454736	3.99075	5.74083
VPS36	VPS36	0.416357	1	0.454583	18.0049	25.8979
UBFD1	UBFD1	0.415194	1	0.454048	16.9218	24.3309
HDAC4	HDAC4	0.350485	1	0.453749	1.31509	1.89051
SPTLC2	SPTLC2	0.413864	1	0.453487	9.82979	14.1283
TSC22D1	TSC22D1	0.410153	1	0.45348	9.89944	14.2283
DDX26B	DDX26B	0.357213	1	0.453453	3.53257	5.07721
LOC100288069	LOC100288069	0.387676	1	0.453318	21.3231	30.6439
JKAMP	JKAMP	0.36758	1	0.45304	5.80258	8.33741
AASDHPPT	AASDHPPT	0.414678	1	0.452721	30.4351	43.7208
VAMP7	VAMP7	0.415861	1	0.452641	35.0362	50.3277
CDC73	CDC73	0.400906	1	0.452629	7.93169	11.3934
FGFR1OP2	FGFR1OP2	0.3844	1	0.452477	8.63616	12.404
ANKRD46	ANKRD46	0.38512	1	0.4515	6.5884	9.4564
CD70	CD70	0.329136	1	0.4515	9.21196	13.222
FAM157B	FAM157B	0.188194	1	0.4515	1.41434	2.03002
FHIT	FHIT	0.267807	1	0.4515	3.41809	4.90602
FLJ42351	FLJ42351	0	1	0.4515	0.753554	1.08158
HIST1H2BF	HIST1H2BF	0	1	0.4515	0.986546	1.416
ILDR1	ILDR1	0.211419	1	0.4515	0.753603	1.08166
LACE1	LACE1	0.176818	1	0.4515	0.736129	1.05657
LINC01249	LINC01249	0.243227	1	0.4515	1.08292	1.55433
LOC102724323	LOC102724323	0.266894	1	0.4515	7.95005	11.4108
MIR1292	MIR1292	0.036064	1	0.4515	10.8988	15.6432
MIR328	MIR328	0	1	0.4515	0.983687	1.4119
MIR4496	MIR4496	0	1	0.4515	1.20945	1.73594
MIR4520-2	MIR4520-2	0	1	0.4515	3.07402	4.41218
MIR5090	MIR5090	0	1	0.4515	1.73592	2.49158
MIR6126	MIR6126	0	1	0.4515	3.73027	5.3541
MIR631	MIR631	0.181255	1	0.4515	22.8707	32.8266
MIR635	MIR635	0	1	0.4515	0.941027	1.35067
MIR8089	MIR8089	0	1	0.4515	3.59885	5.16547
MIRLET7F1	MIRLET7F1	0	1	0.4515	1.27201	1.82573
OTUD6B-AS1	OTUD6B-AS1	0.378998	1	0.4515	3.99091	5.72819
PCED1B	PCED1B	0.199445	1	0.4515	0.846642	1.21519
RAB43	RAB43	0.263099	1	0.4515	0.756844	1.08631
RBP5	RBP5	0.135839	1	0.4515	1.33426	1.91507
SNORA44	SNORA44	0.0802851	1	0.4515	6.84668	9.82712
SNORA71E	SNORA71E	0	1	0.4515	1.35619	1.94655
SNORD15A	SNORD15A	0	1	0.4515	0.99698	1.43098
SNORD38B	SNORD38B	0	1	0.4515	2.94037	4.22034
SNORD46	SNORD46	0	1	0.4515	2.07026	2.97147
SNORD58A	SNORD58A	0	1	0.4515	7.37765	10.5892
ZBTB1	ZBTB1	0.397888	1	0.4515	7.7382	11.1067
ZNF140	ZNF140	0.302662	1	0.4515	1.68071	2.41234
ZNF585A	ZNF585A	0.322778	1	0.4515	1.07179	1.53835
ZSCAN16	ZSCAN16	0.231778	1	0.4515	2.0397	2.92761
RNF6	RNF6	0.388501	1	0.450684	8.28065	11.8786
RNF114	RNF114	0.419905	1	0.450511	54.5773	78.2817
FASTKD1	FASTKD1	0.396882	1	0.44919	15.3089	21.9378
MBIP	MBIP	0.341419	1	0.449056	6.60318	9.46155
MSMO1	MSMO1	0.403271	1	0.448481	27.7159	39.6977
ZNF793	ZNF793	0.322984	1	0.448194	1.12929	1.61716
STARD4	STARD4	0.356223	1	0.447951	2.68922	3.85037
FBXO18	FBXO18	0.394854	1	0.447933	10.7513	15.3934
DFNA5	DFNA5	0.311881	1	0.447616	2.66879	3.82021
ZNF629	ZNF629	0.343862	1	0.447012	1.94834	2.78778
DMXL1	DMXL1	0.394754	1	0.446909	3.61219	5.16814
ATE1	ATE1	0.37641	1	0.446342	4.68295	6.69748
LANCL2	LANCL2	0.365684	1	0.44605	4.49133	6.42213
METTL23	METTL23	0.365598	1	0.44604	14.8169	21.1865
PMCH	PMCH	0.279683	1	0.445694	6.04246	8.63784
LINC01000	LINC01000	0.417066	1	0.445284	15.4645	22.1009
MIR22HG	MIR22HG	0.268269	1	0.444927	1.4758	2.10856
BROX	BROX	0.387733	1	0.444662	8.59209	12.274
ELK4	ELK4	0.39327	1	0.444345	4.08987	5.84119
NFE2L3	NFE2L3	0.337346	1	0.444268	2.97791	4.25281
TMX1	TMX1	0.409585	1	0.443829	26.2749	37.5126
TXNL4B	TXNL4B	0.357954	1	0.443739	5.94375	8.48531
RBM5-AS1	RBM5-AS1	0.332033	1	0.443623	7.3191	10.4479
HBG2	HBG2	0.249813	1	0.443594	5.75786	8.21891
HSPA13	HSPA13	0.38844	1	0.442779	10.7444	15.3286
TAOK3	TAOK3	0.393885	1	0.442159	12.3816	17.6568
GPR160	GPR160	0.362359	1	0.44211	9.87718	14.0848
CHURC1	CHURC1	0.398756	1	0.442021	18.7045	26.6709
STAT3	STAT3	0.386793	1	0.441892	8.3783	11.9456
TMEM64	TMEM64	0.361002	1	0.441849	4.01492	5.7242
ARMCX3	ARMCX3	0.353493	1	0.441663	4.69487	6.69275
FLJ44635	FLJ44635	0.420567	1	0.441602	126.02	179.641
CREB3L4	CREB3L4	0.333044	1	0.441567	5.50769	7.85091
VRK2	VRK2	0.377288	1	0.44117	10.6472	15.1729
OGFRL1	OGFRL1	0.36278	1	0.441139	11.8403	16.8728
GLIPR1	GLIPR1	0.361831	1	0.44094	5.17399	7.37207
TRMT1L	TRMT1L	0.37859	1	0.440864	7.21691	10.2824
CYTH3	CYTH3	0.353607	1	0.440384	3.7615	5.35743
MIER1	MIER1	0.389689	1	0.439831	6.51306	9.27293
RCBTB2	RCBTB2	0.334025	1	0.439722	3.48345	4.95912
IGF2BP3	IGF2BP3	0.40485	1	0.438556	26.8081	38.1342
CREBL2	CREBL2	0.336172	1	0.438304	3.18286	4.52673
SNX13	SNX13	0.371398	1	0.437623	4.53359	6.44478
STX7	STX7	0.400834	1	0.437239	22.3921	31.8235
YAE1D1	YAE1D1	0.30483	1	0.436816	2.1551	3.06183
EFHC1	EFHC1	0.304417	1	0.43674	1.02861	1.46131
GORASP1	GORASP1	0.362789	1	0.436573	6.15454	8.74269
TAF4B	TAF4B	0.3625	1	0.436489	5.204	7.39198
SNORD19	SNORD19	0.166611	1	0.436233	22.8125	32.3947
AKIRIN1	AKIRIN1	0.401909	1	0.436157	39.6488	56.3062
ATP10D	ATP10D	0.325619	1	0.43607	1.58535	2.25122
ZNF271P	ZNF271P	0.375542	1	0.436053	6.74321	9.57547
EPC1	EPC1	0.363701	1	0.436046	4.8619	6.90393
LOC102723704	LOC102723704	0.24341	1	0.435903	2.26571	3.21685
B9D2	B9D2	0.161705	1	0.435732	1.62795	2.31094
ADAMTS13	ADAMTS13	0.276367	1	0.435499	0.9508	1.34959
GOLGA8IP	GOLGA8IP	0.156536	1	0.435198	0.854704	1.21283
SNORD28	SNORD28	0.154756	1	0.435012	21.3952	30.3558
NUAK2	NUAK2	0.349524	1	0.434679	5.08729	7.21712
FBXO28	FBXO28	0.372959	1	0.434645	6.11421	8.6738
ZNF449	ZNF449	0.234385	1	0.434626	0.777025	1.10223
WDR19	WDR19	0.352913	1	0.434609	4.20298	5.96229
ZNF680	ZNF680	0.344444	1	0.434426	3.18792	4.52176
ZNF14	ZNF14	0.306943	1	0.434386	2.6331	3.73464
LOC104968399	LOC104968399	0.370605	1	0.434355	22.7792	32.3087
TMX3	TMX3	0.38562	1	0.434127	11.3619	16.1126
PMM2	PMM2	0.375239	1	0.434012	15.8081	22.4161
SMG7	SMG7	0.404782	1	0.433769	24.8492	35.2306
P2RY10	P2RY10	0.227191	1	0.433578	1.65894	2.35152
MAP3K2	MAP3K2	0.369522	1	0.433417	2.85909	4.05254
HPS5	HPS5	0.374617	1	0.433325	7.54395	10.6923
SLC15A4	SLC15A4	0.353639	1	0.432935	7.23481	10.2513
FAM43A	FAM43A	0.284245	1	0.432884	1.82389	2.58417
NXT2	NXT2	0.341074	1	0.432228	5.14893	7.29214
B4GALT3	B4GALT3	0.380706	1	0.431729	20.1931	28.5887
CRYBG3	CRYBG3	0.355055	1	0.431685	2.01046	2.84625
FAM214B	FAM214B	0.253079	1	0.431415	1.3157	1.86221
DDHD2	DDHD2	0.355821	1	0.431154	3.86804	5.47403
GSTK1	GSTK1	0.381996	1	0.431129	42.9059	60.7196
KIAA0430	KIAA0430	0.391649	1	0.430802	10.6726	15.1002
RAB3GAP2	RAB3GAP2	0.38442	1	0.430709	8.08834	11.4431
PPP4R1L	PPP4R1L	0.247251	1	0.430335	1.57675	2.23001
FRRS1	FRRS1	0.245008	1	0.429913	1.38434	1.95731
SYT17	SYT17	0.245008	1	0.429913	1.09845	1.55309
DNAJC10	DNAJC10	0.39985	1	0.429773	20.7109	29.2823
WDR45B	WDR45B	0.363863	1	0.429076	11.5499	16.3218
B4GALT1	B4GALT1	0.377344	1	0.428992	11.3458	16.0326
BTN3A2	BTN3A2	0.387486	1	0.42898	17.9159	25.3165
HOMER1	HOMER1	0.319745	1	0.428898	2.47233	3.49331
VPS50	VPS50	0.341121	1	0.428805	2.82109	3.98587
S100A4	S100A4	0.0994404	1	0.42878	2.06025	2.91016
ASTE1	ASTE1	0.279739	1	0.428267	2.01702	2.84866
ZNF678	ZNF678	0.358783	1	0.428156	2.95436	4.17232
CARF	CARF	0.322546	1	0.428041	1.82233	2.57336
FAM179B	FAM179B	0.322546	1	0.428041	1.7597	2.48491
LOC102606465	LOC102606465	0.189445	1	0.427653	1.68306	2.37579
PPP2R5C	PPP2R5C	0.400989	1	0.427545	35.8113	50.5538
ZNF761	ZNF761	0.362524	1	0.427476	6.42732	9.07277
LOC641367	LOC641367	0.18825	1	0.427454	0.821565	1.15955
LOC283352	LOC283352	0.229857	1	0.426977	5.99011	8.45195
STK24	STK24	0.406494	1	0.426926	61.1068	86.2259
CIR1	CIR1	0.328204	1	0.426873	7.28301	10.2762
ZNF800	ZNF800	0.338453	1	0.426809	3.62802	5.11887
RNF138	RNF138	0.376836	1	0.426775	13.9187	19.638
FPGT	FPGT	0.286878	1	0.426767	1.37491	1.93979
SLC35B3	SLC35B3	0.326923	1	0.426445	5.1369	7.24593
LRRC37B	LRRC37B	0.316882	1	0.426277	3.50969	4.95003
CLK1	CLK1	0.373301	1	0.425861	12.1389	17.1161
RNF31	RNF31	0.365123	1	0.425841	9.70443	13.6832
CLHC1	CLHC1	0.318835	1	0.425246	2.07318	2.92191
ETV6	ETV6	0.365584	1	0.425234	5.98246	8.4317
SMIM15	SMIM15	0.378731	1	0.425144	20.4417	28.8089
DNPEP	DNPEP	0.326634	1	0.42499	5.39404	7.60096
TMEM184C	TMEM184C	0.345602	1	0.424168	6.93593	9.76823
DUXAP8	DUXAP8	0.168212	1	0.424019	0.919143	1.29413
TMEM150A	TMEM150A	0.213606	1	0.423665	1.85153	2.60642
PSEN1	PSEN1	0.361046	1	0.423517	5.35758	7.542
CASD1	CASD1	0.337567	1	0.423485	4.4458	6.25826
LOC101929709	LOC101929709	0.165193	1	0.423485	1.1866	1.67007
LOC100505549	LOC100505549	0.300186	1	0.42293	4.26206	5.99718
OGFR-AS1	OGFR-AS1	0.0532834	1	0.42293	1.38055	1.94189
PRPF39	PRPF39	0.363225	1	0.42293	12.4569	17.5287
ZFAND4	ZFAND4	0.373914	1	0.422555	12.8401	18.0633
RAB14	RAB14	0.383115	1	0.422191	19.1247	26.8978
CAT	CAT	0.376116	1	0.422083	26.2147	36.8666
TCAIM	TCAIM	0.312716	1	0.421546	1.96544	2.76295
ZNF737	ZNF737	0.30219	1	0.421505	1.06607	1.49859
SERINC3	SERINC3	0.389129	1	0.420662	47.041	66.0903
EBLN3	EBLN3	0.39562	1	0.420552	46.8755	65.8529
CPEB4	CPEB4	0.367309	1	0.420486	5.25195	7.37779
TRMT11	TRMT11	0.327422	1	0.420473	7.54404	10.5974
LRP10	LRP10	0.370233	1	0.420302	15.6463	21.9767
SLC30A6	SLC30A6	0.3713	1	0.420212	10.7321	15.0734
TNFSF15	TNFSF15	0.261756	1	0.419907	0.752488	1.05657
TRAF1	TRAF1	0.325823	1	0.419832	3.15264	4.42664
C9orf72	C9orf72	0.306508	1	0.419319	2.19534	3.08137
SNORD19B	SNORD19B	0.244076	1	0.419223	44.6229	62.6244
ITFG1	ITFG1	0.340842	1	0.419165	6.11548	8.58291
COPS2	COPS2	0.37915	1	0.419131	19.4229	27.2593
ZNF77	ZNF77	0.270767	1	0.419078	2.83895	3.98394
N4BP2L2	N4BP2L2	0.366168	1	0.41828	8.89046	12.47
NR1H3	NR1H3	0.218997	1	0.418141	1.3863	1.94403
PIGN	PIGN	0.333052	1	0.418018	3.62451	5.08283
SNX19	SNX19	0.354053	1	0.417937	5.1436	7.2128
ZNF841	ZNF841	0.302573	1	0.417882	2.47444	3.46964
KIAA1919	KIAA1919	0.290375	1	0.417472	2.01483	2.82433
PARM1	PARM1	0.296113	1	0.417406	1.71522	2.40426
MIR6737	MIR6737	0.0105921	1	0.416734	10.803	15.1275
DNAJC16	DNAJC16	0.335077	1	0.416532	3.05401	4.27839
ZNF22	ZNF22	0.356357	1	0.416459	16.034	22.4613
NPTN	NPTN	0.349354	1	0.416414	11.567	16.2031
FKTN	FKTN	0.292972	1	0.416271	1.12555	1.57645
TWISTNB	TWISTNB	0.360684	1	0.416003	10.7196	15.0118
TAF1D	TAF1D	0.368361	1	0.415841	43.2051	60.4983
LRRC58	LRRC58	0.369692	1	0.415732	7.84049	10.9779
NKAIN2	NKAIN2	0.334894	1	0.415706	5.63261	7.88624
C16orf52	C16orf52	0.291	1	0.415553	1.85189	2.59248
NUP210P1	NUP210P1	0.175504	1	0.415279	2.52659	3.53578
PFKFB2	PFKFB2	0.357151	1	0.415226	4.14151	5.79668
ACOX1	ACOX1	0.324429	1	0.415105	1.9611	2.74459
LINC00477	LINC00477	0.119778	1	0.414974	0.852097	1.19206
PPP1R2	PPP1R2	0.360158	1	0.414878	12.2837	17.1888
NR6A1	NR6A1	0.366055	1	0.414847	7.59541	10.6282
EVI2A	EVI2A	0.344846	1	0.414584	8.72573	12.2075
CRYZ	CRYZ	0.368162	1	0.414447	25.8923	36.2208
UBAC2-AS1	UBAC2-AS1	0.273713	1	0.414133	3.55513	4.97188
NFKBIA	NFKBIA	0.327078	1	0.413615	10.8876	15.2216
ATP6V1B1-AS1	ATP6V1B1-AS1	0.112518	1	0.413532	1.48491	2.07522
CYSRT1	CYSRT1	0.167292	1	0.413365	1.62115	2.26562
C8orf44-SGK3	C8orf44-SGK3	0.317944	1	0.41323	3.08413	4.31065
CNTD1	CNTD1	0.331197	1	0.413215	5.79721	8.10268
HIAT1	HIAT1	0.354931	1	0.413044	14.3524	20.0581
TSPAN31	TSPAN31	0.319574	1	0.412928	8.42706	11.7759
ORAI3	ORAI3	0.27729	1	0.412819	3.17799	4.44041
LYSMD3	LYSMD3	0.343463	1	0.412411	6.31257	8.81814
AXIN2	AXIN2	0.219553	1	0.4124	0.810635	1.13224
SSBP3	SSBP3	0.363745	1	0.412271	16.687	23.3083
GFM1	GFM1	0.365685	1	0.412222	15.5367	21.7009
PRICKLE4	PRICKLE4	0.28082	1	0.411773	4.52699	6.32072
MMD	MMD	0.321062	1	0.411687	5.7168	7.98178
COX18	COX18	0.332255	1	0.411644	4.4718	6.24337
RYBP	RYBP	0.335685	1	0.410925	5.07846	7.08685
DEAR	DEAR	0	1	0.410858	1.74471	2.43266
DNAJC25	DNAJC25	0.288584	1	0.410681	3.42239	4.77487
SPATA7	SPATA7	0.18987	1	0.410569	1.30108	1.81484
RPL22L1	RPL22L1	0.368232	1	0.410476	36.5404	50.9761
GCSAM	GCSAM	0.381735	1	0.410361	46.7174	65.1687
MOB1A	MOB1A	0.370137	1	0.410089	60.3147	84.1202
POLG2	POLG2	0.312964	1	0.409909	8.53938	11.9079
USPL1	USPL1	0.339481	1	0.4098	6.62836	9.24251
EMB	EMB	0.38563	1	0.409701	51.2575	71.4693
SNORD36A	SNORD36A	0.186583	1	0.409679	35.6074	49.637
GOLGA7	GOLGA7	0.358806	1	0.409398	23.9473	33.3829
PGGT1B	PGGT1B	0.251191	1	0.409374	1.8735	2.61139
UFL1	UFL1	0.358293	1	0.409282	11.7069	16.3182
ZBED5	ZBED5	0.34942	1	0.409242	13.0475	18.1863
SLC5A2	SLC5A2	0.283006	1	0.408431	3.57847	4.98481
EEA1	EEA1	0.320854	1	0.408143	2.09954	2.92418
LOC101928710	LOC101928710	0.235744	1	0.407873	1.7901	2.49249
FAM65B	FAM65B	0.380756	1	0.407665	22.0113	30.6475
MAP3K1	MAP3K1	0.334635	1	0.407659	3.19721	4.45153
LOC101060321	LOC101060321	0.36232	1	0.40753	10.1138	14.0805
LINC01138	LINC01138	0.307355	1	0.4073	6.24691	8.69534
THBS3	THBS3	0.274838	1	0.407219	2.20262	3.06564
CYP2U1	CYP2U1	0.324507	1	0.407017	3.95897	5.50965
SERPINB9P1	SERPINB9P1	0.305106	1	0.406243	10.0028	13.9132
ZNF624	ZNF624	0.230518	1	0.406108	0.977834	1.35983
ZNF33B	ZNF33B	0.359904	1	0.406081	7.09876	9.87306
SFMBT2	SFMBT2	0.331724	1	0.406066	2.87503	3.99853
PLGRKT	PLGRKT	0.22931	1	0.405696	4.12542	5.73539
LOC441155	LOC441155	0.365557	1	0.405674	20.822	28.9514
ZNF671	ZNF671	0.280806	1	0.405592	3.37966	4.69859
CMTM6	CMTM6	0.365783	1	0.405527	24.1045	33.5121
DOPEY2	DOPEY2	0.294528	1	0.405123	1.36427	1.8961
RAP2C	RAP2C	0.335733	1	0.40499	6.36929	8.85169
SCLT1	SCLT1	0.320601	1	0.404981	3.21053	4.46175
OSBPL1A	OSBPL1A	0.310293	1	0.404624	2.96031	4.11295
ACTG1P17	ACTG1P17	0.31976	1	0.404542	10.7963	14.9993
DPY19L3	DPY19L3	0.342525	1	0.404513	5.39108	7.48979
PARP4	PARP4	0.365836	1	0.403708	16.3498	22.7023
NUMB	NUMB	0.335644	1	0.403682	7.60238	10.5558
C1orf109	C1orf109	0.333281	1	0.403579	10.1728	14.1238
LINC00998	LINC00998	0.327302	1	0.403083	19.8188	27.5066
ZNF260	ZNF260	0.316064	1	0.40259	3.06962	4.25883
TRMT13	TRMT13	0.322905	1	0.40232	6.47276	8.97877
PDK2	PDK2	0.325904	1	0.402298	6.48154	8.99085
DOCK9	DOCK9	0.355254	1	0.402212	7.23142	10.0306
SLC25A46	SLC25A46	0.358219	1	0.401934	13.7782	19.108
DEPDC4	DEPDC4	0.056717	1	0.401747	0.927001	1.28465
NEDD9	NEDD9	0.304488	1	0.401712	2.34859	3.25646
NIN	NIN	0.369028	1	0.40149	11.1353	15.438
ACSL4	ACSL4	0.352294	1	0.401156	10.0777	13.9684
LRRC16A	LRRC16A	0.305896	1	0.400542	2.63876	3.65583
TBC1D3H	TBC1D3H	0.355149	1	0.400183	9.88582	13.6932
BACH1	BACH1	0.35473	1	0.400156	9.05829	12.5468
DDIT4	DDIT4	0.319582	1	0.399872	11.3697	15.7448
C11orf54	C11orf54	0.324993	1	0.399717	8.43721	11.6827
CCPG1	CCPG1	0.307469	1	0.399618	2.09389	2.8991
FAM188A	FAM188A	0.24253	1	0.399599	2.19	3.03186
MTMR9	MTMR9	0.316247	1	0.399243	2.51816	3.48565
ME2	ME2	0.367943	1	0.399144	28.5481	39.5148
HIST1H2BC	HIST1H2BC	0.110057	1	0.399032	3.49512	4.83526
MIR6853	MIR6853	0.0618446	1	0.399032	6.72961	9.30134
TMEM132A	TMEM132A	0.287226	1	0.398937	2.92381	4.04617
ZNF674	ZNF674	0.240625	1	0.398841	1.25335	1.73424
RYR2	RYR2	0.31764	1	0.39878	1.19242	1.65002
BCL10	BCL10	0.309709	1	0.398429	5.25872	7.27497
LMNTD2	LMNTD2	0.220471	1	0.398307	1.93408	2.67507
DNAJC12	DNAJC12	0.297556	1	0.398179	8.30469	11.4867
LRRC41	LRRC41	0.317379	1	0.398035	6.7007	9.26737
ZNF626	ZNF626	0.290489	1	0.39797	1.62742	2.25064
SMAD1-AS1	SMAD1-AS1	0.2178	1	0.397308	6.70695	9.27003
ACAA1	ACAA1	0.341119	1	0.397177	20.5884	28.4582
MBLAC1	MBLAC1	0.102623	1	0.397052	0.984343	1.35986
IL2RG	IL2RG	0.346392	1	0.39665	33.185	45.8533
LOC100506258	LOC100506258	0.272671	1	0.396564	1.86163	2.57197
HIF1A	HIF1A	0.352724	1	0.396399	15.3386	21.1905
LINC01024	LINC01024	0.187172	1	0.396358	0.934549	1.29075
LINC01410	LINC01410	0.291915	1	0.396358	4.09656	5.659
FNBP1	FNBP1	0.343767	1	0.395905	8.72059	12.0434
RAC2	RAC2	0.363818	1	0.395386	85.4216	117.929
STPG1	STPG1	0.182996	1	0.394916	0.938247	1.29455
GRINA	GRINA	0.356297	1	0.39483	44.0297	60.7616
GTPBP10	GTPBP10	0.338566	1	0.394811	5.39238	7.44138
ZNF804A	ZNF804A	0.320518	1	0.394689	4.99192	6.88808
C9orf85	C9orf85	0.283801	1	0.394612	7.96674	10.9919
PDCD7	PDCD7	0.327938	1	0.394513	10.1828	14.049
SLC46A3	SLC46A3	0.270898	1	0.39404	2.53717	3.49913
PNPLA8	PNPLA8	0.336297	1	0.393981	7.77746	10.7266
FAM21EP	FAM21EP	0.311328	1	0.393957	8.65866	11.9415
FGD1	FGD1	0.208504	1	0.393784	0.875826	1.20754
TSACC	TSACC	0.131407	1	0.393784	1.55368	2.14169
KRR1	KRR1	0.328851	1	0.393766	9.09844	12.5465
NFIB	NFIB	0.292801	1	0.393656	1.37844	1.90061
COMMD3	COMMD3	0.306806	1	0.393249	18.2875	25.2084
INPP5F	INPP5F	0.272033	1	0.392983	1.63286	2.25031
RNPC3	RNPC3	0.306728	1	0.392543	9.27588	12.7801
RWDD2B	RWDD2B	0.334505	1	0.392318	22.5981	31.1311
LOC100652768	LOC100652768	0.154184	1	0.392121	1.82366	2.51111
CFAP97	CFAP97	0.354838	1	0.391817	14.9278	20.5575
PTPRE	PTPRE	0.283102	1	0.391793	1.97795	2.72368
MSANTD4	MSANTD4	0.337943	1	0.391543	10.9708	15.1053
C1RL-AS1	C1RL-AS1	0.288811	1	0.391518	2.31601	3.18862
ZNF525	ZNF525	0.323026	1	0.391399	4.52175	6.22512
EDRF1-AS1	EDRF1-AS1	0.0117772	1	0.391379	1.58944	2.18628
NLRP1	NLRP1	0.22044	1	0.390617	0.728814	1.00267
AMMECR1	AMMECR1	0.318484	1	0.390424	4.21526	5.79924
GNS	GNS	0.327673	1	0.39031	6.40581	8.81231
MFSD1	MFSD1	0.315483	1	0.39025	9.274	12.7573
C6orf1	C6orf1	0.219195	1	0.390099	3.71369	5.10727
SNX6	SNX6	0.349048	1	0.389994	24.5607	33.7806
C5orf51	C5orf51	0.351581	1	0.389823	16.8759	23.2083
VTI1A	VTI1A	0.316175	1	0.389807	5.41313	7.44404
TTC17	TTC17	0.337825	1	0.389524	9.08655	12.4934
DYNC2LI1	DYNC2LI1	0.261596	1	0.389513	4.068	5.59271
SGK3	SGK3	0.288509	1	0.38937	2.74981	3.78022
TMEM206	TMEM206	0.280707	1	0.389358	5.09041	6.99777
RNF170	RNF170	0.291286	1	0.38907	2.46079	3.38221
LMBR1	LMBR1	0.337806	1	0.388859	10.116	13.9024
ZNF252P	ZNF252P	0.324254	1	0.388331	5.78459	7.94679
ZNF430	ZNF430	0.302808	1	0.388328	4.49926	6.18087
TCL6	TCL6	0.192904	1	0.387724	1.02622	1.40891
TANK	TANK	0.318352	1	0.387685	11.493	15.7818
FAM120B	FAM120B	0.315238	1	0.387565	4.3278	5.94227
RNF2	RNF2	0.272282	1	0.387369	2.74247	3.76482
SNORD2	SNORD2	0	1	0.387369	11.8569	16.262
ITPRIP	ITPRIP	0.293531	1	0.387042	2.05363	2.81863
PAPOLG	PAPOLG	0.331148	1	0.387018	5.59617	7.68099
RTCB	RTCB	0.349515	1	0.386783	44.9676	61.7107
PSMA6	PSMA6	0.347675	1	0.386685	66.0855	90.6852
ZNF616	ZNF616	0.251383	1	0.386347	2.32443	3.18858
ATP6V1G1	ATP6V1G1	0.346071	1	0.386307	49.482	67.8834
ITCH	ITCH	0.352785	1	0.386266	17.6469	24.2088
STAT6	STAT6	0.362783	1	0.386142	55.4275	76.0317
GRAMD4	GRAMD4	0.281996	1	0.385757	2.77773	3.80903
LEMD3	LEMD3	0.337127	1	0.385607	11.4478	15.6973
FNDC3B	FNDC3B	0.289132	1	0.385291	1.97067	2.70148
IL11RA	IL11RA	0.172943	1	0.385266	1.56735	2.14803
CRADD	CRADD	0.229242	1	0.385098	4.4713	6.12802
GTF2B	GTF2B	0.29118	1	0.384902	8.93615	12.2468
XXYLT1-AS2	XXYLT1-AS2	0.131301	1	0.384385	2.36519	3.23906
MTX3	MTX3	0.312977	1	0.384187	3.2104	4.39772
BMS1P4	BMS1P4	0.279158	1	0.384169	5.97552	8.18504
COMMD8	COMMD8	0.294742	1	0.38415	11.4508	15.685
RNF103	RNF103	0.288504	1	0.384117	2.77241	3.79745
ZNF564	ZNF564	0.263179	1	0.383957	3.00311	4.11284
TOR1A	TOR1A	0.308856	1	0.383889	10.8948	14.9209
C3orf58	C3orf58	0.276678	1	0.383823	2.44958	3.35452
TRAM1L1	TRAM1L1	0.231965	1	0.38371	2.76616	3.78746
ZNF274	ZNF274	0.315342	1	0.383653	9.56622	13.0993
ROBO1	ROBO1	0.325955	1	0.383383	4.95827	6.78831
SNORD11B	SNORD11B	0.0534722	1	0.383328	10.5395	14.4184
TBC1D7	TBC1D7	0.252519	1	0.383215	5.69864	7.80027
LINC00598	LINC00598	0.202696	1	0.383113	0.754325	1.03233
YIPF6	YIPF6	0.306196	1	0.383054	3.48213	4.76616
LAMTOR3	LAMTOR3	0.307973	1	0.3829	5.3781	7.3605
DCAF8L2	DCAF8L2	0.217735	1	0.382787	2.35476	3.22201
TLR10	TLR10	0.345307	1	0.382536	23.3672	31.9733
LIN28B	LIN28B	0.350078	1	0.382388	22.4881	30.7674
LEPROTL1	LEPROTL1	0.322892	1	0.382308	11.6338	15.9158
CECR1	CECR1	0.303212	1	0.382069	4.27003	5.8406
GSTO2	GSTO2	0.242406	1	0.381909	4.1734	5.70726
RB1CC1	RB1CC1	0.325619	1	0.381759	6.15265	8.41404
ZNF596	ZNF596	0.20799	1	0.381729	1.36536	1.8668
TTC9	TTC9	0.266446	1	0.381656	1.86669	2.55241
TMEM87B	TMEM87B	0.316245	1	0.381504	5.82483	7.96427
VPS4B	VPS4B	0.320734	1	0.38149	10.3687	14.177
TTC33	TTC33	0.319891	1	0.381382	6.21057	8.49099
NCEH1	NCEH1	0.245141	1	0.381301	1.61573	2.20864
RPAP2	RPAP2	0.287623	1	0.381291	4.73549	6.47365
MIR7-1	MIR7-1	0.274808	1	0.38111	3.35348	4.57262
FOXN2	FOXN2	0.325833	1	0.380985	7.78212	10.6367
MYLIP	MYLIP	0.300739	1	0.380978	6.54043	8.93929
PALB2	PALB2	0.31221	1	0.380582	6.81769	9.3158
TMEM41B	TMEM41B	0.311215	1	0.380566	6.49554	8.87551
ARFIP1	ARFIP1	0.28091	1	0.380499	4.03715	5.5159
GABPA	GABPA	0.337765	1	0.380185	13.6882	18.699
JAZF1	JAZF1	0.278831	1	0.380161	3.9379	5.37902
GUF1	GUF1	0.336366	1	0.37992	16.1736	22.0902
CCDC186	CCDC186	0.301589	1	0.379191	3.4232	4.67296
GLMN	GLMN	0.277162	1	0.379185	6.11779	8.351
PIK3CA	PIK3CA	0.302357	1	0.378826	5.96736	8.14391
TYW5	TYW5	0.273292	1	0.378822	2.16384	2.95295
RAB11FIP1	RAB11FIP1	0.325355	1	0.378764	5.77553	7.88193
AMACR	AMACR	0.226853	1	0.378743	1.67274	2.28243
THSD7B	THSD7B	0.221144	1	0.378568	0.893018	1.21835
FAM149B1	FAM149B1	0.235371	1	0.378382	2.0199	2.7555
SLC30A9	SLC30A9	0.296649	1	0.378365	5.94443	8.10996
S100A13	S100A13	0.249421	1	0.378215	5.56481	7.5907
GALT	GALT	0.273895	1	0.378204	8.46723	11.5502
FAM69B	FAM69B	0.245947	1	0.378064	3.17675	4.33278
PHF3	PHF3	0.349535	1	0.378035	17.2166	23.4843
GCC2	GCC2	0.333477	1	0.377992	9.36349	12.7717
NAMPT	NAMPT	0.33478	1	0.377881	15.2111	20.7462
PLEKHA3	PLEKHA3	0.25702	1	0.377814	3.59321	4.90003
ACSL3	ACSL3	0.322524	1	0.377532	9.81206	13.3792
MAP3K14-AS1	MAP3K14-AS1	0.134907	1	0.377499	1.34406	1.83188
MIR3618	MIR3618	0.320048	1	0.377499	3.98225	5.41494
OTUD6B	OTUD6B	0.32363	1	0.377499	12.9774	17.6949
SNORA68	SNORA68	0.320048	1	0.377499	2.63488	3.58282
TWF1	TWF1	0.300373	1	0.376681	6.43623	8.77073
XRCC4	XRCC4	0.280787	1	0.376413	8.31285	11.3256
ZNF556	ZNF556	0.203401	1	0.376212	2.65261	3.61291
ERCC4	ERCC4	0.27042	1	0.376171	1.71319	2.33367
TYW3	TYW3	0.332892	1	0.375806	19.8213	26.9952
B4GALT7	B4GALT7	0.279627	1	0.375704	8.12738	11.0675
LRRK1	LRRK1	0.336917	1	0.375576	11.3007	15.3883
CCSAP	CCSAP	0.30066	1	0.375273	4.5453	6.1879
MRPS35	MRPS35	0.332443	1	0.375116	37.5105	51.0622
ZNF551	ZNF551	0.266661	1	0.374966	2.9691	4.04104
ZNF12	ZNF12	0.310975	1	0.374894	6.26583	8.52806
CDC27	CDC27	0.34057	1	0.374425	19.2609	26.207
MRPS36	MRPS36	0.284232	1	0.374423	11.9908	16.3141
SAMD13	SAMD13	0.199068	1	0.374194	2.3426	3.18616
TNK2	TNK2	0.339929	1	0.374165	21.2185	28.8654
CASC4	CASC4	0.316714	1	0.373645	10.039	13.6517
ACTL6B	ACTL6B	0.0680013	1	0.373497	0.903533	1.22769
TMEM62	TMEM62	0.264155	1	0.373497	3.91804	5.32713
ACADM	ACADM	0.349486	1	0.37319	84.4259	114.775
SEC22A	SEC22A	0.266659	1	0.372982	3.35839	4.56459
SIPA1L3	SIPA1L3	0.303354	1	0.372945	3.35012	4.55347
NUPL2	NUPL2	0.304318	1	0.372698	15.4368	20.9781
LOC642852	LOC642852	0.291411	1	0.372523	2.75182	3.73911
TMEM234	TMEM234	0.0648214	1	0.372428	1.26143	1.71267
RNF14	RNF14	0.312051	1	0.372418	7.87026	10.6934
C1RL	C1RL	0.213904	1	0.372356	1.38011	1.87476
WDR75	WDR75	0.326118	1	0.371919	22.6366	30.7463
CCDC39	CCDC39	0.176873	1	0.371772	0.885356	1.20207
UHMK1	UHMK1	0.331864	1	0.371673	9.4564	12.8421
SPPL2A	SPPL2A	0.267531	1	0.371646	5.97615	8.11506
PIGF	PIGF	0.300391	1	0.371537	22.6278	30.7256
CHMP7	CHMP7	0.334973	1	0.371368	28.7263	39.0031
SPTLC1	SPTLC1	0.319969	1	0.37136	14.6105	19.8371
CAB39L	CAB39L	0.337208	1	0.371357	26.6415	36.1722
KIAA0355	KIAA0355	0.273753	1	0.371329	2.03953	2.76892
UGT2B28	UGT2B28	0.118732	1	0.371329	1.10685	1.50202
ZNF623	ZNF623	0.279106	1	0.37118	3.53222	4.79496
HIST2H2AA3	HIST2H2AA3	0.174885	1	0.370881	6.32074	8.57648
HIST2H2AA4	HIST2H2AA4	0.174885	1	0.370881	6.32074	8.57648
PTPN12	PTPN12	0.270062	1	0.370619	3.89357	5.28337
PPP1R12A	PPP1R12A	0.321473	1	0.370608	9.04519	12.2745
HLA-DQA2	HLA-DQA2	0.289569	1	0.370374	17.2593	23.4167
ZNF224	ZNF224	0.26171	1	0.370026	4.4569	6.0452
TBC1D3F	TBC1D3F	0.32369	1	0.369833	9.77654	13.2599
LOC101927365	LOC101927365	0.196727	1	0.369756	4.29146	5.81883
DLEU2L	DLEU2L	0.288399	1	0.369593	11.8879	16.1203
WWP1	WWP1	0.296174	1	0.369295	5.9174	8.02253
MIR4775	MIR4775	0.364035	1	0.369037	4.18067	5.64759
MIR5703	MIR5703	0.364035	1	0.369037	5.59911	7.56373
THAP2	THAP2	0.231966	1	0.368812	1.43285	1.94172
LINS	LINS	0.224883	1	0.368789	2.49642	3.3829
CD180	CD180	0.279034	1	0.368651	5.95783	8.07355
APOOL	APOOL	0.300544	1	0.368591	4.33795	5.87835
ZNF510	ZNF510	0.242806	1	0.368468	1.59606	2.16243
FUT8-AS1	FUT8-AS1	0.145904	1	0.368444	1.29337	1.7518
SCFD1	SCFD1	0.294672	1	0.368255	10.4557	14.1651
USP3-AS1	USP3-AS1	0.18646	1	0.368244	2.28142	3.09006
APBB2	APBB2	0.299567	1	0.368187	3.00277	4.0679
ADPRM	ADPRM	0.178192	1	0.368171	2.3693	3.20886
C3orf20	C3orf20	0.210682	1	0.368144	1.57396	2.13184
NHLRC2	NHLRC2	0.280851	1	0.368121	2.66909	3.61561
LOC100289230	LOC100289230	0.0856186	1	0.368084	0.865183	1.17125
SDHAF4	SDHAF4	0.232762	1	0.36751	13.6311	18.4555
GAB1	GAB1	0.306889	1	0.367405	4.48628	6.07441
MED18	MED18	0.295318	1	0.36735	13.4014	18.1445
IMPAD1	IMPAD1	0.312081	1	0.367311	5.89294	7.97853
LSM11	LSM11	0.255355	1	0.367231	1.57716	2.13505
MAST4	MAST4	0.27289	1	0.367217	1.23303	1.66923
ZNF420	ZNF420	0.229021	1	0.367201	2.28923	3.09876
ZNF148	ZNF148	0.307461	1	0.367029	3.83842	5.19585
ADD3	ADD3	0.33192	1	0.366769	23.1229	31.2952
GSKIP	GSKIP	0.269672	1	0.366553	4.98975	6.75177
GCH1	GCH1	0.288772	1	0.366424	7.37134	9.97378
SCRN2	SCRN2	0.230729	1	0.366383	3.85174	5.21089
CLIC4	CLIC4	0.339091	1	0.366276	39.6628	53.6626
TRIP12	TRIP12	0.332213	1	0.366174	11.1596	15.0975
ARSA	ARSA	0.276713	1	0.365969	3.78286	5.11669
ZBTB46	ZBTB46	0.232757	1	0.365844	1.40278	1.89708
SYF2	SYF2	0.308676	1	0.365743	22.4713	30.3911
RNASEH2B	RNASEH2B	0.334987	1	0.365715	63.8023	86.2889
BMP6	BMP6	0.264174	1	0.365343	4.09275	5.53334
NRROS	NRROS	0.231165	1	0.36495	2.84645	3.84704
CD27-AS1	CD27-AS1	0.305424	1	0.364942	15.5339	20.997
PRNP	PRNP	0.286325	1	0.364744	7.13745	9.64605
PTK2	PTK2	0.289331	1	0.364542	4.92502	6.65511
COMMD10	COMMD10	0.258505	1	0.364323	7.11998	9.61919
LOC100507250	LOC100507250	0.074719	1	0.364037	0.896071	1.20958
ZBTB26	ZBTB26	0.235048	1	0.364037	3.50215	4.7303
ADAM19	ADAM19	0.313838	1	0.364005	7.91835	10.6963
TRIP11	TRIP11	0.301337	1	0.363738	4.13214	5.58068
DIP2B	DIP2B	0.303778	1	0.363716	4.15654	5.61356
SPDYE5	SPDYE5	0.22565	1	0.363552	2.17438	2.93584
TBC1D3	TBC1D3	0.293918	1	0.363299	11.9642	16.1532
ZNF225	ZNF225	0.205752	1	0.363091	1.92478	2.59787
SLC30A4	SLC30A4	0.240542	1	0.363079	2.02399	2.73198
LOC101060389	LOC101060389	0.292872	1	0.362549	12.9868	17.5248
LOC101927437	LOC101927437	0	1	0.362232	1.66439	2.24265
FAM117A	FAM117A	0.326203	1	0.362109	42.7707	57.7003
ARL14EP	ARL14EP	0.30695	1	0.361878	18.1494	24.4803
GMIP	GMIP	0.316092	1	0.361868	17.5482	23.6695
CUL5	CUL5	0.305558	1	0.361738	6.45992	8.71244
SEPW1	SEPW1	0.2781	1	0.361716	21.1688	28.5488
TMEM167A	TMEM167A	0.324341	1	0.361716	20.3219	27.408
ZFP36	ZFP36	0.23821	1	0.361703	4.87422	6.57293
ZNF644	ZNF644	0.316274	1	0.361572	10.5759	14.2622
RAB5A	RAB5A	0.300044	1	0.361526	13.5912	18.3275
FAM160B1	FAM160B1	0.241736	1	0.361302	1.48249	1.99862
SMARCAD1	SMARCAD1	0.320764	1	0.361269	13.448	18.1316
RALB	RALB	0.246889	1	0.361045	4.42137	5.95966
PILRA	PILRA	0.217128	1	0.360625	4.80725	6.47745
GOPC	GOPC	0.315831	1	0.360538	14.0872	18.9837
SKAP2	SKAP2	0.310137	1	0.360419	12.0658	16.2582
HLTF-AS1	HLTF-AS1	0.0908248	1	0.360352	4.31104	5.80493
TECPR1	TECPR1	0.263059	1	0.360184	2.40464	3.23944
RALA	RALA	0.300477	1	0.359928	13.1209	17.6738
REST	REST	0.309852	1	0.359852	6.98701	9.41106
AK3	AK3	0.303588	1	0.359764	8.93668	12.0363
FYTTD1	FYTTD1	0.323389	1	0.359719	22.3932	30.1597
OR7E37P	OR7E37P	0.0628765	1	0.359577	1.22654	1.65044
RPL13P5	RPL13P5	0.0884075	1	0.359381	2.83756	3.81823
MSANTD3-TMEFF1	MSANTD3-TMEFF1	0.234058	1	0.359241	3.41754	4.6007
CD27	CD27	0.317232	1	0.35918	56.1149	75.5485
EMBP1	EMBP1	0.317472	1	0.359171	17.7161	23.8514
TMX2	TMX2	0.316043	1	0.358992	39.4305	53.0791
TC2N	TC2N	0.30374	1	0.358971	7.77566	10.4669
TSEN15	TSEN15	0.288068	1	0.358798	11.884	15.9949
APPBP2	APPBP2	0.295218	1	0.358775	4.96649	6.68446
TLK2	TLK2	0.294856	1	0.358723	5.79787	7.80314
KDM4C	KDM4C	0.290599	1	0.358706	3.80415	5.11977
OMA1	OMA1	0.283043	1	0.358701	11.7779	15.851
DGKD	DGKD	0.317666	1	0.358481	12.2336	16.4624
MIR6084	MIR6084	0.351963	1	0.35839	2.51511	3.3693
MIR647	MIR647	0.351963	1	0.35839	2.88189	3.86065
SNORA27	SNORA27	0	1	0.35839	4.53784	6.093
SNORD69	SNORD69	0.351963	1	0.35839	3.59301	4.81328
TBC1D3P2	TBC1D3P2	0.173639	1	0.35839	1.85157	2.49068
ZNF253	ZNF253	0.252967	1	0.35824	5.05253	6.79729
FASTKD2	FASTKD2	0.304962	1	0.358236	6.61736	8.90315
ABHD17B	ABHD17B	0.278534	1	0.358132	6.314	8.49412
GOLGA8O	GOLGA8O	0.208987	1	0.358089	1.13032	1.52033
EIF4A2	EIF4A2	0.343274	1	0.357772	328.12	441.33
ZNF107	ZNF107	0.325385	1	0.357142	13.4579	18.0931
NEK9	NEK9	0.322964	1	0.357003	20.3075	27.2993
SMNDC1	SMNDC1	0.304959	1	0.356956	23.7801	31.966
VSIG10L	VSIG10L	0.206779	1	0.356863	1.57634	2.11842
NUDT17	NUDT17	0.154005	1	0.356721	2.90778	3.90666
S100Z	S100Z	0.213533	1	0.356721	5.54771	7.45492
SGTB	SGTB	0.257976	1	0.356164	2.48267	3.33523
UBE2Q2	UBE2Q2	0.287374	1	0.35608	7.8101	10.492
STK17B	STK17B	0.322663	1	0.356028	22.0864	29.6706
SLC9B2	SLC9B2	0.244773	1	0.355716	3.16673	4.25276
RNF141	RNF141	0.289442	1	0.355376	7.35236	9.8723
ZNF425	ZNF425	0.141008	1	0.355284	0.882659	1.18462
TMED5	TMED5	0.314993	1	0.355126	13.1032	17.5916
PPP2CB	PPP2CB	0.286727	1	0.354573	14.3995	19.324
NCKAP1L	NCKAP1L	0.316275	1	0.354202	23.0072	30.8685
PAPOLB	PAPOLB	0.270512	1	0.354202	4.38032	5.87668
ZFP30	ZFP30	0.23482	1	0.353602	2.00801	2.69266
CHM	CHM	0.219619	1	0.353524	0.918254	1.23123
ZNF572	ZNF572	0.210978	1	0.353435	1.9655	2.63518
FBXW8	FBXW8	0.282548	1	0.353348	5.36798	7.19762
FBXO30	FBXO30	0.290986	1	0.353319	7.6296	10.23
SIKE1	SIKE1	0.312731	1	0.353076	14.4517	19.3745
SIPA1L1	SIPA1L1	0.288048	1	0.352755	3.67492	4.92551
PIK3C3	PIK3C3	0.276146	1	0.352731	7.18031	9.62346
C1QTNF3-AMACR	C1QTNF3-AMACR	0.195302	1	0.352682	1.46042	1.9569
LEPROT	LEPROT	0.273962	1	0.352593	4.12751	5.53137
AP5M1	AP5M1	0.300151	1	0.352441	15.4406	20.6909
ZFAND1	ZFAND1	0.289282	1	0.352428	14.3061	19.1701
ZNF446	ZNF446	0.205744	1	0.352275	2.44834	3.27985
DOCK8	DOCK8	0.287687	1	0.352267	4.17543	5.59444
FAM60A	FAM60A	0.322385	1	0.352105	46.8701	62.7938
FOXD4L1	FOXD4L1	0.153057	1	0.351964	1.59724	2.13885
KLLN	KLLN	0.201161	1	0.351636	1.34978	1.80737
GRN	GRN	0.321956	1	0.351445	64.0591	85.7835
MAP2K4P1	MAP2K4P1	0.200581	1	0.351305	2.26647	3.03413
SERPINI1	SERPINI1	0.132531	1	0.351272	1.37241	1.83674
DNAJC18	DNAJC18	0.249406	1	0.351212	2.47271	3.31043
SNAPC1	SNAPC1	0.183446	1	0.351149	1.74997	2.34231
TLK1	TLK1	0.308846	1	0.350836	12.292	16.4535
METTL15	METTL15	0.27196	1	0.35079	4.76557	6.37847
KLF6	KLF6	0.277263	1	0.350335	5.25393	7.02995
ZNF529	ZNF529	0.261857	1	0.350044	2.14691	2.872
NLK	NLK	0.275719	1	0.349811	6.73539	9.00892
WBP4	WBP4	0.24196	1	0.349448	4.85413	6.49061
ABHD16A	ABHD16A	0.251541	1	0.349195	5.53101	7.39453
MGEA5	MGEA5	0.313099	1	0.349018	19.4901	26.0558
RDH14	RDH14	0.278624	1	0.348553	16.7265	22.3532
TMEM164	TMEM164	0.271768	1	0.348539	3.89046	5.19907
FNIP1	FNIP1	0.265413	1	0.348458	2.86952	3.83447
LOC100507557	LOC100507557	0.216032	1	0.348406	1.7978	2.40201
ABHD4	ABHD4	0.263064	1	0.34808	7.21886	9.64383
UBR1	UBR1	0.281239	1	0.34807	3.78408	5.05535
SLC7A5P1	SLC7A5P1	0.177212	1	0.347752	7.31767	9.77136
RNF139	RNF139	0.270122	1	0.347682	6.57128	8.77639
CIPC	CIPC	0.301496	1	0.347606	14.1597	18.9111
KATNBL1	KATNBL1	0.240798	1	0.347048	4.23407	5.65209
CDC37L1	CDC37L1	0.221978	1	0.346768	2.39275	3.19334
PPP1R21	PPP1R21	0.261619	1	0.346613	5.63937	7.52609
TMEM63A	TMEM63A	0.289981	1	0.346372	9.24899	12.3418
ACBD5	ACBD5	0.265096	1	0.346228	4.67714	6.2403
COX5A	COX5A	0.323089	1	0.346051	322.904	430.798
ZFYVE1	ZFYVE1	0.255323	1	0.345995	3.49698	4.66488
GNB5	GNB5	0.264158	1	0.345941	6.17907	8.24256
PCED1A	PCED1A	0.283259	1	0.345679	13.9924	18.6622
ATF6	ATF6	0.285928	1	0.345642	4.8689	6.49372
TMEM43	TMEM43	0.274677	1	0.345605	7.79267	10.3928
EPM2A	EPM2A	0.249902	1	0.345584	4.13063	5.50853
CFLAR	CFLAR	0.24491	1	0.345371	0.815568	1.08746
UROS	UROS	0.266454	1	0.345362	15.5426	20.7248
LOC100379224	LOC100379224	0.228327	1	0.345223	2.8536	3.80437
PSD4	PSD4	0.311345	1	0.345174	22.7157	30.2872
INE1	INE1	0.0242428	1	0.344584	1.26254	1.68083
MIR1307	MIR1307	0.336021	1	0.344584	1.60922	2.13206
SETX	SETX	0.294774	1	0.344546	4.8019	6.39958
ZNF26	ZNF26	0.220039	1	0.344344	2.58589	3.44529
NEDD4	NEDD4	0.206799	1	0.34429	0.898315	1.19677
TMCC2	TMCC2	0.222956	1	0.343901	1.94275	2.58763
ZNF436	ZNF436	0.235992	1	0.343859	2.34096	3.11804
LINC01470	LINC01470	0.278575	1	0.343853	14.1317	18.8242
PCYOX1	PCYOX1	0.244586	1	0.343817	2.4766	3.29867
ACBD3	ACBD3	0.29275	1	0.343307	14.388	19.1586
ATAD1	ATAD1	0.293375	1	0.342828	17.6721	23.5238
ZNF621	ZNF621	0.243988	1	0.342759	1.58503	2.10961
TCIRG1	TCIRG1	0.273486	1	0.342433	9.07347	12.0744
FAM21C	FAM21C	0.323217	1	0.342348	77.104	102.604
SAMD8	SAMD8	0.262626	1	0.342213	2.95517	3.93187
LINC01215	LINC01215	0.272276	1	0.342005	10.1025	13.4397
CMAHP	CMAHP	0.197551	1	0.341986	1.85529	2.46769
PGRMC2	PGRMC2	0.285636	1	0.34196	10.9107	14.5148
FGFR1OP	FGFR1OP	0.271234	1	0.341716	7.06959	9.40304
CCDC117	CCDC117	0.313751	1	0.341573	41.5468	55.2571
ZNF20	ZNF20	0.154128	1	0.341317	1.22438	1.62751
RFX5	RFX5	0.310471	1	0.340713	39.6513	52.7046
EVI2B	EVI2B	0.295625	1	0.340339	32.9036	43.7237
KIAA1586	KIAA1586	0.216641	1	0.339854	2.78234	3.6955
ZNF763	ZNF763	0.128872	1	0.339751	1.12507	1.49371
UBE2J1	UBE2J1	0.319879	1	0.339736	76.6395	101.801
SLC25A43	SLC25A43	0.247868	1	0.339717	6.11904	8.12714
PLAG1	PLAG1	0.256529	1	0.339629	2.59143	3.44171
ZNF217	ZNF217	0.305086	1	0.339599	19.557	25.9751
ZNF827	ZNF827	0.256218	1	0.339403	2.43414	3.23231
SLC2A11	SLC2A11	0.261443	1	0.33929	5.53559	7.35025
SETD9	SETD9	0.149879	1	0.339025	1.90967	2.53436
SLC12A6	SLC12A6	0.275101	1	0.33898	3.88005	5.151
YTHDF3	YTHDF3	0.293654	1	0.338769	11.8381	15.7138
NDUFB5	NDUFB5	0.293425	1	0.338722	60.4354	80.2191
STAM2	STAM2	0.2561	1	0.338542	3.39054	4.49963
ABHD17C	ABHD17C	0.134058	1	0.338118	1.33642	1.77235
ZBTB33	ZBTB33	0.287201	1	0.337792	9.66485	12.8203
CCDC91	CCDC91	0.21832	1	0.337701	3.94949	5.23792
CHMP2B	CHMP2B	0.266824	1	0.337364	10.0502	13.3272
SMIM10L1	SMIM10L1	0.259974	1	0.337229	4.55006	6.03301
RSBN1L	RSBN1L	0.276625	1	0.337198	11.1238	14.7493
LYSMD1	LYSMD1	0.192296	1	0.33708	2.5004	3.31441
IFNG-AS1	IFNG-AS1	0.235718	1	0.33706	6.7052	8.88907
SOWAHD	SOWAHD	0.0903864	1	0.337041	1.35721	1.79817
LINC00893	LINC00893	0.11369	1	0.336857	1.12426	1.48953
CTH	CTH	0.18588	1	0.336788	2.69767	3.5751
SRP14-AS1	SRP14-AS1	0.123101	1	0.336788	0.866652	1.14823
TAX1BP1	TAX1BP1	0.289899	1	0.336536	16.473	21.8323
COMMD2	COMMD2	0.275891	1	0.336455	9.66998	12.8151
ZNF280B	ZNF280B	0.205395	1	0.336311	1.33928	1.77442
RNF145	RNF145	0.286236	1	0.336233	12.1949	16.1589
LOC102723385	LOC102723385	0	1	0.336022	1.20288	1.59109
MIR3605	MIR3605	0	1	0.336022	9.4065	12.4423
S100PBP	S100PBP	0.279992	1	0.335605	9.58596	12.6963
SMPD3	SMPD3	0.177144	1	0.335601	0.994142	1.31637
CBLB	CBLB	0.24204	1	0.33558	3.78067	5.00698
ATG12	ATG12	0.276402	1	0.33532	8.3043	10.9966
ARMC8	ARMC8	0.276017	1	0.335311	5.61885	7.44045
CNIH1	CNIH1	0.287227	1	0.335283	40.012	52.9833
HAUS3	HAUS3	0.240062	1	0.335259	5.9612	7.89299
E2F5	E2F5	0.296561	1	0.33524	47.3525	62.7023
WIPF1	WIPF1	0.31448	1	0.335058	65.8875	87.2358
BTRC	BTRC	0.251759	1	0.334973	3.082	4.08005
HMGCS1	HMGCS1	0.312538	1	0.334916	48.1679	63.7685
EDEM3	EDEM3	0.2833	1	0.3349	7.44773	9.85954
NKIRAS2	NKIRAS2	0.284767	1	0.334839	20.6435	27.3274
NAA30	NAA30	0.268861	1	0.334707	6.78002	8.97422
LOC729218	LOC729218	0.28323	1	0.334641	8.50201	11.2532
FAM117B	FAM117B	0.261486	1	0.334582	4.26518	5.64496
AVPI1	AVPI1	0.0285032	1	0.33446	1.00701	1.33126
SOS2	SOS2	0.249253	1	0.334316	3.42291	4.52927
RPE	RPE	0.290543	1	0.33428	20.1819	26.7062
ITSN2	ITSN2	0.293294	1	0.333783	11.9101	15.755
KBTBD2	KBTBD2	0.264721	1	0.333622	7.47211	9.8828
FBXL3	FBXL3	0.281563	1	0.333478	13.7564	18.1932
SLC35A3	SLC35A3	0.254074	1	0.333473	3.43344	4.5406
MBLAC2	MBLAC2	0.266064	1	0.333352	6.79158	8.98105
CLCN3	CLCN3	0.29116	1	0.333192	11.1677	14.7668
H1FNT	H1FNT	0.0952882	1	0.33318	1.78766	2.36221
GOLGA8R	GOLGA8R	0.185806	1	0.333105	1.17326	1.55092
TRIM4	TRIM4	0.236974	1	0.333068	4.12299	5.45079
GDF11	GDF11	0.278375	1	0.332958	10.3694	13.7088
ASB7	ASB7	0.25197	1	0.332931	3.91533	5.17592
MIR4680	MIR4680	0	1	0.332855	10.3399	13.6376
COL4A3BP	COL4A3BP	0.274203	1	0.332835	6.81559	9.0097
ZSCAN21	ZSCAN21	0.210813	1	0.332769	4.45107	5.8829
C15orf57	C15orf57	0.243462	1	0.332672	5.74059	7.58735
C12orf49	C12orf49	0.29938	1	0.332644	22.5327	29.7834
BET1	BET1	0.261007	1	0.332414	8.43573	11.1479
GATS	GATS	0.249163	1	0.332297	3.17124	4.19039
RBM48	RBM48	0.231633	1	0.332271	7.57316	10.0064
TMEM170A	TMEM170A	0.261872	1	0.332115	5.263	6.95368
PGAP1	PGAP1	0.218474	1	0.332111	0.917808	1.21252
CAPZA2	CAPZA2	0.286922	1	0.331953	27.5566	36.4061
RRP15	RRP15	0.278246	1	0.33194	5.87668	7.76375
ZNF24	ZNF24	0.300695	1	0.331925	20.7181	27.3713
DCUN1D3	DCUN1D3	0.153613	1	0.33176	1.44698	1.91071
NKAIN4	NKAIN4	0.0794032	1	0.33176	1.44457	1.9068
ZNF484	ZNF484	0.153613	1	0.33176	1.0295	1.35944
C11orf71	C11orf71	0.197888	1	0.331518	3.30096	4.35887
CNOT6L	CNOT6L	0.27218	1	0.331359	4.24225	5.60219
TEF	TEF	0.25808	1	0.330926	5.324	7.02845
CCDC122	CCDC122	0.146924	1	0.33091	1.9381	2.55766
TBC1D3C	TBC1D3C	0.258274	1	0.330563	11.9777	15.8084
TBC1D3L	TBC1D3L	0.258274	1	0.330563	12.1275	16.0061
EFCAB14-AS1	EFCAB14-AS1	0	1	0.330193	1.92983	2.54287
NIPA2	NIPA2	0.288194	1	0.330008	21.5085	28.3775
ZNF16	ZNF16	0.188688	1	0.329982	2.52408	3.32937
ICE2	ICE2	0.280888	1	0.329938	5.62686	7.42344
CYSTM1	CYSTM1	0.166642	1	0.329353	5.47243	7.21463
ATF2	ATF2	0.266903	1	0.329324	6.97167	9.19355
PDXK	PDXK	0.297586	1	0.329056	18.0243	23.7651
ZNF780A	ZNF780A	0.230434	1	0.328991	1.8083	2.38388
USP45	USP45	0.244665	1	0.328961	2.90554	3.83043
ZNF28	ZNF28	0.254419	1	0.328916	5.0416	6.64635
SLC25A36	SLC25A36	0.289478	1	0.328837	18.2502	24.0592
CD83	CD83	0.279202	1	0.328709	21.334	28.1217
TNFRSF10B	TNFRSF10B	0.257458	1	0.328462	6.29908	8.30152
LOC728743	LOC728743	0.217957	1	0.328424	3.20815	4.22752
TRAPPC2B	TRAPPC2B	0.208727	1	0.328323	12.5984	16.5999
PWWP2A	PWWP2A	0.259838	1	0.328286	4.8771	6.42675
SGK494	SGK494	0.226528	1	0.328043	3.3872	4.46238
LINC01347	LINC01347	0.266443	1	0.327981	9.08255	11.966
NEMF	NEMF	0.281617	1	0.327978	14.0282	18.4821
TCTN3	TCTN3	0.252171	1	0.327747	8.43083	11.1053
FBXW4	FBXW4	0.252512	1	0.32773	10.5395	13.8828
GPT	GPT	0.174047	1	0.327693	2.96319	3.90218
SYTL1	SYTL1	0.258184	1	0.327648	13.9035	18.313
HIPK3	HIPK3	0.262946	1	0.327576	3.89207	5.12624
TRAM1	TRAM1	0.297109	1	0.32753	45.9645	60.5403
RNF146	RNF146	0.247699	1	0.327363	7.14805	9.41305
DHX29	DHX29	0.266452	1	0.326906	8.06956	10.6235
GDAP1	GDAP1	0.250222	1	0.326829	5.78128	7.61041
MIR99AHG	MIR99AHG	0.220968	1	0.326788	3.09989	4.08028
USP4	USP4	0.268265	1	0.326656	7.81891	10.2918
SNAPC3	SNAPC3	0.246319	1	0.32632	6.66253	8.76733
ZNF791	ZNF791	0.187615	1	0.32632	2.74999	3.61816
BIN3	BIN3	0.228604	1	0.325969	7.53942	9.91844
P2RX5-TAX1BP3	P2RX5-TAX1BP3	0.279088	1	0.325849	9.6021	12.6321
KIF3A	KIF3A	0.260489	1	0.325812	4.87329	6.41076
RIOK2	RIOK2	0.27137	1	0.325645	9.56464	12.5809
DNAJA1	DNAJA1	0.303725	1	0.3256	179.225	235.744
FAM21A	FAM21A	0.305841	1	0.324957	76.6912	100.832
MAML3	MAML3	0.265448	1	0.324932	5.26417	6.92079
PSMA3	PSMA3	0.286684	1	0.324847	90.7976	119.367
RTCA	RTCA	0.270868	1	0.324796	17.305	22.7489
FAM84B	FAM84B	0.201249	1	0.324308	1.59169	2.09138
EFCAB14	EFCAB14	0.275063	1	0.324158	9.49871	12.4814
FZD3	FZD3	0.256393	1	0.32412	2.08829	2.74389
ARL13B	ARL13B	0.139233	1	0.323492	0.974877	1.27988
MAP3K15	MAP3K15	0.227351	1	0.323435	3.08928	4.05695
POLR3F	POLR3F	0.229898	1	0.323257	6.5237	8.56615
BCAS4	BCAS4	0.275932	1	0.323186	42.9248	56.3657
ZMAT3	ZMAT3	0.23719	1	0.323003	1.96864	2.58458
SNX25	SNX25	0.23503	1	0.322995	5.31567	6.97874
RRN3	RRN3	0.297935	1	0.322979	55.6983	73.1301
ZNF226	ZNF226	0.235848	1	0.322787	5.3001	6.9573
ATP6V0E1	ATP6V0E1	0.25276	1	0.32274	30.5938	40.1598
VPS33B	VPS33B	0.18989	1	0.322437	2.70205	3.54558
ZNF277	ZNF277	0.23428	1	0.322023	6.39058	8.38428
BCDIN3D-AS1	BCDIN3D-AS1	0.131246	1	0.321989	1.17665	1.54312
PDLIM5	PDLIM5	0.226795	1	0.321989	1.58925	2.08497
POLI	POLI	0.192413	1	0.321692	1.30613	1.71301
TTN-AS1	TTN-AS1	0.180266	1	0.32159	1.03622	1.35887
GADD45B	GADD45B	0.264507	1	0.321402	29.6984	38.9491
ARHGAP12	ARHGAP12	0.229197	1	0.32131	3.05295	4.00337
SYNJ2BP-COX16	SYNJ2BP-COX16	0.166557	1	0.321168	2.72977	3.5785
KCTD18	KCTD18	0.224211	1	0.321154	4.79158	6.28251
USP38	USP38	0.25481	1	0.320925	3.86956	5.07313
NBR1	NBR1	0.26282	1	0.320901	7.39505	9.69513
ZNF565	ZNF565	0.0823075	1	0.320796	1.04683	1.37135
ZNF614	ZNF614	0.250812	1	0.32077	5.77858	7.57505
NDNL2	NDNL2	0.240439	1	0.320562	12.3514	16.1886
GPATCH2	GPATCH2	0.201463	1	0.320526	1.18451	1.5523
PRCAT47	PRCAT47	0.263885	1	0.320408	17.7405	23.2504
YIPF5	YIPF5	0.234233	1	0.320397	5.15987	6.76201
FOXD4L4	FOXD4L4	0	1	0.320255	1.00256	1.31201
HNRNPLL	HNRNPLL	0.184628	1	0.320255	2.37009	3.10524
ST7	ST7	0.214633	1	0.320255	3.75422	4.91918
TOR1B	TOR1B	0.228394	1	0.320255	5.66179	7.41896
MRPS18C	MRPS18C	0.253835	1	0.319962	27.4735	35.9947
GOLGA8N	GOLGA8N	0.170085	1	0.319827	1.10755	1.45058
ZFP36L1	ZFP36L1	0.275587	1	0.319806	16.7412	21.932
ASZ1	ASZ1	0.2126	1	0.31949	6.21068	8.13354
BRWD3	BRWD3	0.263021	1	0.319344	3.25976	4.26905
ATF1	ATF1	0.242051	1	0.319118	8.89441	11.646
LOC102723859	LOC102723859	0.246603	1	0.319049	12.2216	16.0019
LOC102724862	LOC102724862	0.246603	1	0.319049	12.2097	15.9864
TBC1D3K	TBC1D3K	0.246603	1	0.319049	12.2097	15.9864
ABCC4	ABCC4	0.208661	1	0.318862	1.7399	2.27757
SMG1P3	SMG1P3	0.289242	1	0.318806	29.9516	39.2118
CDK5R1	CDK5R1	0.165528	1	0.318688	1.46443	1.91645
SNX11	SNX11	0.223448	1	0.318526	6.09685	7.97939
PRDM2	PRDM2	0.291509	1	0.318331	19.1851	25.1084
TMEM50A	TMEM50A	0.267437	1	0.318183	22.322	29.2101
FBXO3	FBXO3	0.208268	1	0.317845	3.94901	5.16571
MAP3K8	MAP3K8	0.139186	1	0.317821	1.37734	1.80119
PTP4A1	PTP4A1	0.28664	1	0.317569	27.1823	35.5558
CXADR	CXADR	0.252608	1	0.31755	5.08865	6.65581
FAR1	FAR1	0.285585	1	0.317519	24.598	32.1742
44626	44626	0.287182	1	0.317292	15.0509	19.6835
SGMS1	SGMS1	0.245818	1	0.317274	6.90979	9.03597
FBXL4	FBXL4	0.217258	1	0.317199	2.42704	3.17347
CHST15	CHST15	0.192165	1	0.317122	1.30047	1.70022
RBL2	RBL2	0.280715	1	0.317075	20.4901	26.7927
ARF4	ARF4	0.276842	1	0.317009	47.1491	61.6487
GCFC2	GCFC2	0.226363	1	0.316958	3.22837	4.22065
LOC100335030	LOC100335030	0.0944421	1	0.316958	0.846329	1.10584
NAT1	NAT1	0.179147	1	0.316644	2.25145	2.9424
MFAP3	MFAP3	0.256576	1	0.316598	6.87601	8.98777
ZEB1	ZEB1	0.239722	1	0.316477	3.51908	4.59933
PRKCB	PRKCB	0.281777	1	0.316156	13.9792	18.2675
HCST	HCST	0.0837898	1	0.316148	4.8384	6.31803
TMEM5-AS1	TMEM5-AS1	0	1	0.316148	2.16219	2.82128
SOCS5	SOCS5	0.23453	1	0.315714	4.31233	5.63305
FBXL17	FBXL17	0.213544	1	0.315668	2.44385	3.19204
PURA	PURA	0.245591	1	0.315568	5.11098	6.67577
PIK3CD-AS1	PIK3CD-AS1	0.0461685	1	0.315438	1.00163	1.30695
TADA2B	TADA2B	0.231769	1	0.315254	4.41204	5.76142
SCRN1	SCRN1	0.287416	1	0.314972	31.4168	41.0208
PARP6	PARP6	0.241708	1	0.314965	9.40468	12.2788
RNF41	RNF41	0.265796	1	0.314916	9.61277	12.5506
CUL4B	CUL4B	0.27112	1	0.31488	12.1674	15.8857
FAM86JP	FAM86JP	0.203882	1	0.314735	5.28653	6.90037
HIGD2A	HIGD2A	0.269294	1	0.314657	105.382	137.565
RPARP-AS1	RPARP-AS1	0.243019	1	0.314613	16.2429	21.2017
UFSP2	UFSP2	0.215953	1	0.314581	5.72939	7.47789
MCM9	MCM9	0.212633	1	0.314411	2.08235	2.7175
THAP1	THAP1	0.173651	1	0.314392	3.08963	4.03143
SPRYD3	SPRYD3	0.208063	1	0.314222	4.01342	5.23683
SLC25A32	SLC25A32	0.267426	1	0.314216	18.7527	24.472
PMS2CL	PMS2CL	0.252793	1	0.314071	20.3119	26.5035
BANK1	BANK1	0.245909	1	0.313811	8.08162	10.5431
OGT	OGT	0.289243	1	0.313649	40.5724	52.9268
MAN1B1	MAN1B1	0.246747	1	0.313549	10.246	13.3643
PTOV1-AS1	PTOV1-AS1	0.230375	1	0.313171	9.0074	11.7453
COG5	COG5	0.253843	1	0.313149	4.99137	6.50873
GAA	GAA	0.209208	1	0.313131	3.25398	4.2427
ZNF584	ZNF584	0.103068	1	0.313116	1.33085	1.7344
LOC103021295	LOC103021295	0.227877	1	0.31298	39.472	51.4627
[truncated: 9,982 more rows]

## Sheet: crop
GeneName	log2fdc	dox-	dox+
LINC01096	8.62643	0	4.3592
IFI27	7.91826	0.630568	165.788
IFIT1	7.65141	0.315984	67.4985
ZBP1	7.38519	0.02148	5.01508
IFIT3	7.27574	0.72763	119.395
RSAD2	7.2713	0.173308	28.9455
NMI	6.79135	0	1.43194
MX2	6.74327	0.716337	81.243
CCR6	6.69943	0.010005	1.62988
XAF1	6.55431	0.162862	16.5603
IFI6	6.3522	3.81751	329.159
OASL	6.3248	0.176922	15.6172
IFNB1	6.17942	0	1.63881
IFIT5	5.85067	0.0640104	4.14749
IFI44	5.8299	2.63945	158.209
SAMD9L	5.82371	0.440803	26.3547
OTOF	5.8182	0.0544732	3.3691
IFI44L	5.67734	1.59568	85.8724
LGALS9	5.62942	0.773733	40.7301
CMPK2	5.55879	0.0711099	3.73174
IFIT2	5.43798	1.10823	50.6586
DDX58	5.32673	0.329636	14.0436
CXCL10	5.2995	0.288189	12.5181
NA	5.05531	8.05911	281.423
LOC100294362	5.0336	0.0997519	3.59369
HELZ2	4.89996	0.784818	24.6488
CSAG3	4.87776	0.0170306	1.02666
GBP1	4.86654	0.048378	1.65782
IFI35	4.85735	1.40175	43.077
RNF213	4.74369	0.453016	12.7603
RTP4	4.61525	0.218921	6.07492
ISG15	4.60466	60.705	1550.9
IFITM2	4.59551	4.54787	116.01
MIR3675	4.4515	0	2.68308
NA	4.26292	2.3147	46.8156
NA	4.26292	2.66509	53.9024
LGALS9C	4.18136	0.590126	11.427
LGALS9B	4.08849	0.860627	15.6112
USP18	4.06626	4.91239	86.522
STAT1	4.00352	12.4316	209.347
TNFSF10	3.97095	0.63808	10.5927
TRIM22	3.94513	7.41107	119.904
EPSTI1	3.90869	2.02246	31.9645
PARP9	3.88754	0.86034	13.3975
RARRES3	3.79389	0.14466	2.42237
IFITM3	3.5736	14.7443	184.558
OAS1	3.56121	9.4678	117.405
IFITM1	3.52783	74.008	896.244
PLEKHH1	3.5254	0.245358	2.99542
APOL1	3.51039	0.0844953	1.07417
IRF7	3.26346	4.23577	42.768
MIR151B	3.25885	0	1.65457
MIR3195	3.25885	0	1.89093
DHX58	3.22998	1.21222	11.9973
OAS2	3.18861	19.6969	188.517
KCNN1	3.17472	0.395678	3.80606
CASP4	3.16199	0.130071	1.32552
LGALS3BP	3.14122	12.8864	119.398
APOL3	3.09113	0.364473	3.29379
MIR4258	3.03646	0	1.45456
MIR630	3.03646	0	1.36459
CCL25	3.0017	0.110444	1.05681
IFITM4P	2.92098	0.647162	5.49587
VSIG10	2.89372	0.25069	1.979
CD248	2.85821	0.540778	4.16035
IFIH1	2.83652	5.35904	40.2096
DTX3L	2.78152	2.72488	19.6838
MIR5193	2.77343	0.338424	3.40021
MIR6771	2.77343	0	1.76487
SEC16B	2.75047	0.169591	1.22366
MIR7641-2	2.74696	0.368883	2.80614
SMTNL1	2.69357	0.279626	1.95859
LOC100129697	2.67389	0.165312	1.16942
EIF2AK2	2.66876	9.65292	64.4492
SNORD38A	2.65313	7.53352	51.0818
FAM153A	2.62984	0.185058	1.2543
MIR3651	2.62142	0.204935	2.35316
MT2A	2.53293	6.77899	41.3839
TLR7	2.52802	2.55676	15.4956
SAMD9	2.51243	4.25385	25.4883
C5orf56	2.49589	0.526975	3.22281
FAM153B	2.4515	0.226182	1.34284
MIR3181	2.4515	0	1.08793
MIR4466	2.4515	0	1.47073
MIR4649	2.4515	0	1.24092
MIR6881	2.4515	0	1.04499
UBE2L6	2.40368	30.0101	166.721
HIST2H2BE	2.38527	0.315284	1.76249
PLGLA	2.3775	0.74566	4.1551
UBA7	2.34812	1.04107	5.58547
LOC100419583	2.32065	9.75186	51.1675
KMO	2.3185	0.304717	1.60869
C19orf66	2.26758	8.7426	44.2168
MIR6878	2.25885	0.279456	2.40664
SNORA84	2.25885	0.416033	2.58759
PARP10	2.24876	15.2513	76.1006
MIR3614	2.20044	7.50633	36.9391
SAT1	2.19624	11.4829	55.2879
PHF11	2.18314	6.3032	30.078
MIR4658	2.16771	1.70253	8.96011
ELK2AP	2.16419	63.2037	297.421
FAM153C	2.14629	0.993277	4.67027
STAT2	2.14481	17.0091	78.9653
APOL6	2.11954	4.56055	20.8072
IRF9	2.0575	8.22182	35.9548
TRIM5	2.04303	2.57079	11.1347
MIR4640	2.03646	0.409869	2.35316
MIR6871	2.03646	0.329359	2.36367
NT5C3A	2.00307	19.2026	80.817
TMPRSS15	2.00039	0.247855	1.05382
MVP	1.9868	1.67101	6.96898
THRSP	1.98201	0.547072	2.31078
LOC731157	1.96607	0.232978	1.05892
MIR570	1.954	0.950728	4.36669
MIR4712	1.93693	0.899713	4.19695
TRIM25	1.90636	13.3643	52.5912
B3GNT2	1.83432	7.9305	29.6991
LY6E	1.79359	22.4905	81.8729
C9orf116	1.79254	0.357642	1.35665
MIR3682	1.77343	0.219573	1.26062
MIR4673	1.77343	0.312612	1.79478
MIR6506	1.77343	3.63293	13.6376
ARHGAP25	1.76561	0.594797	2.1343
FER1L4	1.76317	1.00559	3.58863
FCMR	1.75594	0.986477	3.50972
HIST1H2AC	1.74696	1.45256	5.18794
SNORD45A	1.74696	2.19573	8.19404
PML	1.74475	4.98451	17.5387
ITIH4-AS1	1.74101	0.373552	1.40743
PARP12	1.72974	6.60801	23.014
LHB	1.71453	0.493724	1.77162
MIR5581	1.71453	1.22961	4.85339
MIR6753	1.71453	0.449857	1.77563
ISG20	1.70152	20.5241	70.0745
SNORA21	1.69943	0.970743	3.58282
SP110	1.69196	19.8643	67.3767
SEPT4-AS1	1.68854	0.367188	1.2973
PLGLB1	1.6877	1.268	4.29934
STAP1	1.68063	11.9014	40.0687
AGPAT4	1.67891	0.669504	2.25453
MIR378J	1.67389	0.338424	1.45723
EVL	1.66288	2.62343	8.73812
SP140	1.65785	16.6959	55.3069
TRIM21	1.65541	5.78471	19.1446
UTRN	1.5993	1.80717	5.74992
CCDC112	1.59906	0.410297	1.31583
PANDAR	1.5951	26.0251	82.5481
TNFRSF14	1.59066	1.24331	3.93958
MIR4263	1.589	0.888874	3.18952
SNORD63	1.589	1.08495	3.8931
LAP3	1.58372	44.7841	140.912
PLA2G2D	1.57861	0.346413	1.10192
RAG2	1.57422	0.69329	2.17793
RNASET2	1.56854	1.03287	3.2403
BST2	1.5632	138.032	428.167
B2M	1.55906	464.243	1435.85
SP140L	1.55116	10.4802	32.2479
LINC01260	1.55104	0.430416	1.34997
MIR4477A	1.5295	1.82164	5.8829
MIR4477B	1.5295	1.82164	5.8829
HDAC9	1.49689	1.01962	3.02406
KYNU	1.495	0.439582	1.31445
IFI16	1.48544	85.1722	250.326
SAMHD1	1.48186	47.4435	139.098
CEACAM1	1.48125	0.607655	1.78832
TLDC2	1.48111	7.86679	23.0641
LOC388692	1.47674	0.671568	1.97372
TRIM6-TRIM34	1.47343	1.8985	5.54123
CBX3P2	1.47196	0.890584	2.61211
FAM231D	1.46135	0.668669	1.94616
TRIM34	1.45347	2.68439	7.72704
MIR423	1.4515	0.588642	1.9714
MIR4467	1.4515	0.292764	1.26062
MIR4668	1.4515	0.263488	1.13456
MIR6779	1.4515	0.288189	1.24092
SNORD18B	1.4515	0.263488	1.13456
CD53	1.45105	18.3535	52.6859
CHRNA6	1.44796	1.57119	4.51031
THTPA	1.4347	4.75755	13.5087
GH1	1.42804	0.654047	1.87752
FCGR2A	1.41673	0.470785	1.32965
CHMP5	1.38669	23.621	64.8398
PLGLB2	1.38372	1.26061	3.46064
BISPR	1.37875	11.7348	32.041
CD48	1.37315	19.1215	52.0016
USP30-AS1	1.36994	5.29939	14.4005
SOCS1	1.36471	10.117	27.3656
HIGD2B	1.36223	0.396293	1.09021
FRMD3	1.3531	0.832388	2.23574
ELK3	1.35136	1.82037	4.88051
MIR92A1	1.32597	1.18232	3.39398
MX1	1.32597	0.690395	1.82273
DUSP5	1.32144	1.89694	4.98464
TCP11L2	1.31782	1.49871	3.92937
ZCCHC2	1.31701	2.13821	5.59442
SNORD94	1.314	1.34629	3.67145
SIPA1L2	1.31284	3.53361	9.21742
GPR15	1.30236	0.810245	2.11446
SNORD100	1.2995	3.3976	9.05657
TIPARP	1.29864	3.80283	9.82367
FBXW12	1.29538	0.418684	1.09118
HIST2H4A	1.29044	3.26033	8.42324
HIST2H4B	1.29044	3.26033	8.42324
ARRDC3	1.28715	1.49823	3.84276
PNPT1	1.27852	39.2752	100.01
PLEKHA2	1.27792	21.8354	55.5793
NAPSA	1.27201	7.63205	19.3603
TAGAP	1.26305	9.03969	22.7768
C21orf91-OT1	1.25885	0.556664	1.43817
HIST1H3H	1.25885	0.428933	1.11937
SNORA80B	1.25885	0.406856	1.16793
LOC100996579	1.25247	1.49757	3.75323
MIR4271	1.24797	4.95514	12.6438
SP100	1.24745	5.68272	14.1639
RABGAP1L	1.24319	8.68345	21.5773
SNORA73B	1.23577	1.98449	5.02653
USP15	1.23513	2.82207	6.97476
ZBTB41	1.22646	1.48223	3.64262
PARP8	1.22614	1.42071	3.49107
HIST1H2BD	1.22504	3.149	7.74821
MYD88	1.2225	18.014	44.1279
HIST2H2BA	1.22202	0.573021	1.43931
HRK	1.22174	1.79527	4.40498
NUB1	1.21839	18.1302	44.2858
LAMTOR5-AS1	1.21703	0.657483	1.63904
TRIM38	1.21677	4.26289	10.403
HIST4H4	1.21049	0.537208	1.34935
MIR6808	1.21049	3.75135	9.42261
NAPSB	1.20739	47.4694	115.068
GNB4	1.20208	1.99419	4.81852
TEX14	1.19996	0.462408	1.11866
HSH2D	1.1995	30.9362	74.5793
RICTOR	1.19948	3.70302	8.92808
LY96	1.18847	2.12932	5.12243
MIR3184	1.18847	0.491843	1.4119
MIR3671	1.18847	0.419185	1.20332
MIR3934	1.18847	0.861875	2.22671
MIR555	1.18847	0.960632	2.48185
MIR6774	1.18847	3.68883	9.07648
MIR762	1.18847	1.11109	2.87057
SNORA59A	1.18847	0.606715	1.56748
SNORD1B	1.18847	0.428933	1.2313
TXNIP	1.1852	12.1752	29.0656
TRIM56	1.18517	7.18942	17.1629
IRF2	1.17654	4.10676	9.75079
RASGEF1B	1.16474	1.44464	3.40521
SNORA31	1.15712	30.22	70.8663
CD164	1.15628	39.9168	93.3873
ADAM9	1.15542	5.44142	12.7262
PTPN6	1.14652	2.51511	5.85063
BTF3P11	1.14116	1.75796	4.09505
C6orf226	1.14057	1.60384	3.74076
L3HYPDH	1.13141	2.60435	6.00005
KRCC1	1.12527	0.83791	1.92716
MAPK8IP2	1.12213	1.71891	3.9318
SMCHD1	1.10503	15.1156	34.1292
ALDH1A3	1.10444	0.772127	1.74677
HLA-A	1.10432	387.384	874.202
MIR6816	1.10003	10.0604	22.8631
TP53I3	1.09909	2.64783	5.96099
FAM157A	1.09536	1.14281	2.57463
MIR1248	1.09247	55.5064	124.373
APOBEC3G	1.0917	6.34583	14.2036
CREBRF	1.08635	0.760124	1.69578
CARD6	1.08304	0.864357	1.92555
L3MBTL3	1.08174	0.498845	1.11168
RPL13AP3	1.08086	7.19985	15.9953
TLR1	1.07761	1.70791	3.7885
RFPL4A	1.07599	0.467197	1.04959
TMSB4X	1.07536	101.545	224.621
ADAR	1.0706	65.6805	144.796
ITGB7	1.07012	12.8022	28.2182
REC8	1.06883	1.50338	3.31623
SNORA72	1.06817	1.9562	4.41218
APOBEC3B	1.06448	1.00735	2.22043
AMN1	1.06265	0.68993	1.5184
HIST1H2BL	1.05918	0.81431	1.81162
ZNFX1	1.05331	14.4169	31.4055
IRF1	1.05311	5.36094	11.6797
RAG1	1.04883	0.756826	1.64551
HESX1	1.04874	0.597508	1.30898
CCL3	1.04574	7.15984	15.5313
SATB1	1.03545	4.46863	9.6163
PSME1	1.03362	134.653	289.343
MOV10	1.03284	4.35885	9.36386
VMAC	1.03196	1.17071	2.52049
C10orf10	1.02829	0.519301	1.11804
TRANK1	1.02321	9.93632	21.1981
FCHSD2	1.02185	18.8796	40.2402
N4BP1	1.0198	5.79851	12.3424
SNORA81	1.0171	36.1629	76.8908
TTLL1	1.0171	0.48175	1.03013
TMEFF1	1.01458	1.14256	2.42794
USP25	1.0101	6.03413	12.7584
LYRM5	1.00845	1.67378	3.54529
EFR3A	1.00468	2.81057	5.92148
RBCK1	1.00408	24.9617	52.5531
CYP4V2	1.00345	0.862608	1.81777
SUB1	1.00324	15.0098	31.5835
LPIN2	1.00293	5.06629	10.6589
HIST1H2BK	1.00087	15.916	33.4463
MIR6511A1	0.994642	3.1199	6.58534
MIR6511A2	0.994642	3.1199	6.58534
MIR6511A3	0.994642	3.1199	6.58534
SNORA8	0.993758	21.098	44.1852
C16orf74	0.984932	1.54215	3.2169
DFNB59	0.982014	0.532508	1.11173
MIR6729	0.975062	4.25634	8.96011
HIST1H2BN	0.973452	1.56097	3.2428
FAM200A	0.972737	1.59385	3.28785
MIR7706	0.972332	6.05628	12.6438
ZNF571	0.972332	0.700507	1.4474
SLC7A7	0.970449	2.67365	5.50304
PMAIP1	0.966432	26.7992	54.9699
SNORA58	0.966073	0.468918	1.00957
KTN1-AS1	0.961174	0.707513	1.45322
C21orf91	0.951353	7.18686	14.5887
MR1	0.950254	0.994355	2.01801
HAVCR2	0.946911	1.0854	2.20064
WDFY1	0.946461	12.1801	24.6397
CARD8-AS1	0.942544	4.46305	9.00866
EHD4	0.939905	14.536	29.2732
C1GALT1	0.939404	4.42103	8.90075
LINC00266-3	0.936926	2.04471	4.13267
LOC102724776	0.936926	1.19127	2.41736
SNORA22	0.936926	0.550571	1.18536
UBE2W	0.936051	1.90976	3.83638
BLZF1	0.935336	3.08995	6.20677
GLYATL1	0.935101	0.845922	1.70199
PYHIN1	0.932862	4.0184	8.05702
APOBEC3A	0.931109	0.894106	1.79665
APOBEC3A_B	0.931109	1.17052	2.35209
LOC101927181	0.927079	0.928006	1.85708
ENDOD1	0.92037	6.14673	12.2127
TNFAIP8	0.918939	6.18136	12.27
MIR6858	0.917818	20.6464	41.0925
HSD17B14	0.916168	0.730608	1.45527
MIR6781	0.913843	12.6803	25.2321
CKMT2	0.913605	1.08693	2.15516
OSTM1	0.91135	2.58061	5.09667
EXO5	0.910931	0.862345	1.70639
RERE	0.909385	12.2222	24.0965
LRG1	0.907878	1.32632	2.61756
TRIM14	0.905575	17.1681	33.7587
FLT3LG	0.903196	1.03497	2.0398
PCMTD1	0.902972	2.90892	5.71153
DCLRE1C	0.901946	5.60964	11.0036
MBNL3	0.899786	1.08394	2.12357
TP53INP1	0.896422	13.249	25.8876
MS4A1	0.896231	93.6473	182.947
BLNK	0.894416	6.19513	12.0925
APOL2	0.894329	5.8171	11.3524
CASC9	0.893205	1.48851	2.90754
TTC21A	0.890483	1.03093	2.00817
SNORD34	0.889621	8.38369	16.4454
ZNF134	0.885396	4.2008	8.14918
AIM2	0.885214	53.6421	104.001
AMY2B	0.881904	4.98534	9.64696
FMO4	0.880751	0.800874	1.55183
COQ10B	0.877681	7.52154	14.5106
ARHGAP17	0.873156	3.13797	6.03546
WDPCP	0.871039	1.27587	2.45192
CASK	0.866537	0.923205	1.76784
KLHL14	0.866537	1.33321	2.55349
MIR3153	0.866537	1.79943	3.55126
SCRN3	0.866537	0.972651	1.8643
SNORD9	0.866537	0.895346	1.79914
ZNF720	0.866537	1.82846	3.50238
TMEM242	0.863477	1.71514	3.27712
NNAT	0.860139	1.58659	3.02956
EAF2	0.858487	11.3558	21.6197
HLA-B	0.858059	784.978	1493.45
TSTD3	0.854855	0.881028	1.6769
DNAJB14	0.853097	4.0867	7.74974
ECE1	0.851976	9.20117	17.4334
CCL4	0.851412	23.1727	43.8968
TAPT1	0.851314	6.31555	11.9613
LOC101928823	0.851107	0.648151	1.23366
CLDND1	0.85093	11.4568	21.6929
AICDA	0.850218	58.2436	110.213
MALAT1	0.848765	10.3697	19.6029
CCL3L3	0.848335	35.6253	67.3284
GAPDHS	0.847565	5.19205	9.81206
KIAA1551	0.846724	11.8768	22.4205
PSME2	0.84601	102.344	193.103
CBWD2	0.844905	99.3681	187.34
P2RX5	0.843145	15.5193	29.2259
TMEM123	0.842465	68.6902	129.283
C14orf79	0.841446	0.556251	1.05052
ITPR1	0.841418	2.42392	4.55951
CTBS	0.839425	2.78952	5.24168
MIR1914	0.838523	2.76662	5.29461
UXS1	0.838269	2.19542	4.12285
NFU1	0.837968	2.348	4.41218
ZNF267	0.836941	7.14224	13.3932
PFN4	0.834828	0.540355	1.01687
CXorf21	0.833008	7.07328	13.2297
NUTM2A	0.832255	3.87618	7.24627
YPEL5	0.83225	26.1756	48.92
HHAT	0.831923	1.07536	2.0112
LINC00623	0.830833	3.36528	6.28502
HBP1	0.830493	5.89214	11.0006
MIR548AR	0.830011	2.91223	5.57327
YPEL2	0.828674	1.45945	2.72219
CCL3L1	0.822736	32.8618	61.0129
TCTN1	0.822482	1.09225	2.03091
SECISBP2L	0.822018	2.32351	4.31257
SH3BGRL	0.821145	29.3031	54.3455
TCEANC	0.820367	0.682113	1.26654
REPIN1	0.815466	16.4131	30.3204
HIST1H2AG	0.81407	0.999983	1.86056
MIR4523	0.81407	1.60384	3.06934
MT1HL1	0.81407	0.758777	1.42418
SNORA45B	0.81407	0.844769	1.61668
TMEM229B	0.81407	1.42366	2.62908
SNAI3	0.812879	4.33916	8.00528
CYBB	0.811206	8.85045	16.302
NRSN2-AS1	0.810902	4.00902	7.38739
C6orf62	0.809168	45.2075	83.146
TOMM20L	0.807643	1.48158	2.7341
LOC729603	0.807328	1.67888	3.08613
TNFRSF8	0.807328	0.710544	1.30713
ACTR3BP5	0.807159	1.03153	1.89898
FGD2	0.806839	7.80165	14.3276
FOCAD	0.805083	3.51576	6.4489
PEX7	0.803485	0.933407	1.71485
FTCDNL1	0.802972	0.542474	1.00108
PTCRA	0.802972	0.89856	1.65174
RYK	0.799612	3.41906	6.24908
MIR590	0.799423	1.90146	3.54794
NEK7	0.798329	4.20037	7.66899
ITFG1-AS1	0.79815	1.67674	3.06847
N6AMT1	0.793892	1.32683	2.41912
HIST1H4H	0.792537	0.690422	1.2741
SNORA41	0.792537	1.9562	3.60996
TMEM217	0.791729	0.592097	1.07829
AZI2	0.791113	6.29392	11.4333
PDE4B	0.790238	1.66841	3.02964
FAM114A2	0.790063	6.28893	11.4165
SNORD49A	0.789369	18.4441	33.5574
SYCP3	0.788535	0.604458	1.10207
TRAFD1	0.788086	10.1068	18.3205
VPS37B	0.786848	0.711196	1.29043
PBLD	0.786684	0.833669	1.51195
UNC93B1	0.785931	33.2249	60.1318
SESN3	0.784075	1.82227	3.29432
EPHX1	0.782324	0.746159	1.34987
LINC00106	0.781648	1.71339	3.11022
FAM3C	0.780583	18.0886	32.6175
TAPBP	0.780141	31.9789	57.6438
FKBP7	0.779304	0.616074	1.11216
PPP1R3D	0.777728	0.707752	1.27553
PALM2-AKAP2	0.777303	19.1507	34.4523
DYRK1B	0.77727	2.14583	3.8628
NABP1	0.776517	2.99441	5.38558
HIF1A-AS2	0.776052	6.90643	12.4169
ITGB1	0.773878	124.267	223.023
PIK3IP1	0.773834	5.29532	9.50589
AKAP2	0.773795	20.4268	36.6587
MIR4485	0.773428	3.55939	6.50215
SNORA29	0.773428	0.922206	1.70184
SNORD103A	0.773428	1.15276	2.10581
SNORD103B	0.773428	1.15276	2.10581
HEPACAM2	0.771154	1.98063	3.55072
CCL4L2	0.769926	45.4287	81.311
NUTM2D	0.767847	1.7203	3.07571
TP63	0.767571	7.53427	13.4638
IRS1	0.767064	2.58843	4.6243
FUT10	0.76617	1.44558	2.58237
RRAGB	0.765815	1.26192	2.25507
IDH3A	0.764714	34.2445	61.0718
KLHL28	0.764239	1.36212	2.42926
TMOD2	0.76409	0.869589	1.5508
FAM8A1	0.763413	5.05319	9.00474
ITGA4	0.761702	7.19734	12.8095
GNPDA2	0.760604	0.869054	1.54807
THEMIS2	0.760252	13.6977	24.3544
HEATR6	0.760049	0.604649	1.07641
HIVEP2	0.759895	3.08603	5.48573
LMBRD1	0.759506	3.81988	6.79032
BBIP1	0.758255	7.30267	12.9675
CTSS	0.757945	19.1806	34.0469
ERAP2	0.757924	23.1054	41.0123
LOC103091866	0.755757	4.20184	7.45103
STK17A	0.754599	2.38231	4.22034
APOBEC3F	0.754427	2.74224	4.85681
MORC3	0.753997	5.19094	9.19013
WSB2	0.753528	1.3593	2.40745
CCL4L1	0.752076	59.7078	105.554
BRMS1L	0.751473	3.11209	5.50156
SNORD44	0.75106	23.2819	41.2285
CERKL	0.74923	2.75989	4.87111
PDCD4	0.748998	28.155	49.6674
MORC2-AS1	0.748217	1.08953	1.92373
TMEM156	0.747947	7.18119	12.6616
EHD3	0.747826	1.44493	2.54835
SDHAF3	0.747094	3.46108	6.10026
CDK18	0.745797	4.1519	7.3096
TVP23C	0.745515	2.36764	4.16762
CAPG	0.744281	1.3088	2.30475
C6orf222	0.744141	1.02714	1.8074
RNASEH2B-AS1	0.741006	0.768505	1.35759
SNORD51	0.741006	2.1079	3.78186
SLC30A1	0.738782	2.14785	3.765
CD47	0.73752	11.5612	20.2336
RALY-AS1	0.736902	1.72914	3.03337
ZNF708	0.735108	2.43296	4.25202
ABLIM1	0.733535	1.17067	2.04375
SCPEP1	0.73241	11.0191	19.2185
GLUD1P7	0.731608	1.02467	1.79755
SNORD27	0.731608	10.5029	18.3841
LYN	0.731504	14.4918	25.257
ST7L	0.730075	1.05789	1.84299
MIATNB	0.728609	0.92111	1.60538
MORN2	0.728017	1.74236	3.03672
KIAA1033	0.727134	7.5299	13.084
ANGPTL6	0.726615	11.9981	20.842
CHKB-AS1	0.726359	2.91414	5.06599
TAF1A	0.726257	2.30451	4.00404
SNORA71B	0.725675	5.69598	9.9274
MBNL2	0.724231	9.43046	16.3535
BTN3A3	0.72256	7.33587	12.7074
TUSC3	0.719311	0.949749	1.64264
PGBD4	0.71898	1.28106	2.21561
AP3B1	0.718238	21.2593	36.7118
NBN	0.717269	18.8541	32.5365
ZDHHC21	0.716397	2.07348	3.5765
CXADRP3	0.714534	0.962302	1.66073
OR51B4	0.714534	0.770976	1.33358
SNORA1	0.714534	2.69568	4.68369
TMEM55A	0.714534	1.02851	1.77368
MRS2P2	0.712992	1.06277	1.83048
NDFIP2	0.712869	5.72144	9.84422
LIMD1	0.710994	0.994997	1.71039
ZNF85	0.710964	2.40576	4.13481
MFN1	0.710406	13.1624	22.6072
WHAMMP2	0.70976	1.59268	2.73511
VHLL	0.707839	0.636632	1.09652
SNORD45B	0.705256	6.49441	11.1858
CPT1B	0.705136	18.1403	31.0432
NUTM2B	0.704868	3.35042	5.73368
IPP	0.704619	1.16782	1.99913
ZNF92	0.704495	11.7994	20.1835
CHI3L2	0.70448	1.36242	2.33344
LRRC39	0.70442	1.57334	2.69356
PLG	0.70442	0.725871	1.24269
NR1D2	0.704228	4.55232	7.78591
PI16	0.703599	2.43602	4.16621
CBWD1	0.702667	122.809	209.793
AGRN	0.702248	5.09621	8.70381
ENPP4	0.70122	3.49965	5.97341
HOXB4	0.701114	2.44047	4.16693
PRKD2	0.700877	12.3133	21.0096
CHPT1	0.699053	2.37761	4.05458
CBWD5	0.698811	78.5678	133.858
SNX2	0.698245	10.1637	17.3099
RNF208	0.69766	0.71927	1.22902
MCTP2	0.696276	2.58372	4.39474
PAOX	0.69316	1.6026	2.72217
STX16	0.692732	51.5336	87.4298
HVCN1	0.692508	6.92417	11.748
MANEA	0.690773	2.80897	4.7601
LRCH1	0.689344	4.085	6.9147
LINC00624	0.688705	1.43266	2.42519
MIR4800	0.688539	6.22489	10.5892
GRAMD1C	0.687388	1.36174	2.30285
CCDC138	0.687245	6.15534	10.405
LINC00888	0.686878	2.60492	4.40425
LOC613266	0.68652	0.988489	1.67175
BCL2A1	0.685965	0.977949	1.65632
STYXL1	0.685511	2.05803	3.47739
ADAM23	0.685323	7.65913	12.9282
ANKIB1	0.684803	3.76405	6.35162
RASGRP3	0.684003	24.4865	41.2926
TAF13	0.683125	17.0376	28.7212
CMTR1	0.682573	18.945	31.9166
MIR6125	0.681797	9.79844	16.5457
TEX19	0.679591	3.77266	6.34478
CMTR2	0.679082	3.80593	6.39718
DRAP1	0.677667	63.022	105.813
FIG4	0.677508	8.78546	14.7499
MEF2C-AS1	0.677059	0.746796	1.25469
ARHGAP15	0.677002	13.8724	23.2824
WHAMMP3	0.676713	3.37217	5.6591
FCER1G	0.676373	5.14938	8.64518
FAM228B	0.675464	1.47826	2.48083
LOC283335	0.675333	0.914798	1.53494
HIST1H2BG	0.673892	0.953292	1.60623
KATNAL2	0.673892	0.85287	1.42971
MIR1281	0.673892	1.70779	2.94145
MIR4428	0.673892	1.2633	2.17587
MIR6840	0.673892	5.97486	10.0672
ZFP69	0.673892	0.965348	1.61855
FSD1L	0.671674	0.649293	1.08614
KCTD1	0.670852	2.06728	3.45546
COMMD3-BMI1	0.670849	11.0676	18.4952
TMEM9B-AS1	0.670334	2.01432	3.36884
GDPGP1	0.67014	1.48809	2.48858
TBK1	0.669574	8.56185	14.2956
GANC	0.668496	1.98142	3.30619
LRRC37A6P	0.667923	0.985935	1.64482
RUFY3	0.667498	6.97524	11.6291
MIR4690	0.667228	9.22206	15.4426
ODF3B	0.667228	1.15989	1.93772
PCGF5	0.666995	7.45531	12.4251
CSNK1G3	0.663475	3.24271	5.39183
INTS6	0.661772	4.4393	7.37199
TVP23B	0.661717	11.0314	18.3195
BTN3A1	0.661617	6.4517	10.713
ZNF600	0.660419	4.2218	7.00543
SGPP1	0.659244	22.396	37.1252
SEPSECS	0.658646	2.70536	4.4833
ZNF561-AS1	0.656725	1.56886	2.59823
SLC30A7	0.656105	2.22245	3.67646
CYLD	0.655241	2.67707	4.42571
RSPH3	0.654783	1.27931	2.1159
MIR1825	0.654317	18.0961	29.9695
MIR4645	0.653134	4.55115	7.56373
CHKB-CPT1B	0.651547	20.644	34.0386
KDM7A	0.651046	0.783745	1.29221
NCF2	0.650571	1.4421	2.37769
GDPD1	0.650533	0.89323	1.47285
TLR6	0.650045	1.7169	2.82853
SLC23A1	0.649439	1.32023	2.17525
MTMR6	0.648675	5.47947	9.01729
ATP6V0A1	0.647897	0.84663	1.39332
C9orf41-AS1	0.647897	0.968597	1.59511
HCFC2	0.64742	0.881201	1.44944
CHMP1B	0.64658	9.3607	15.3821
POLK	0.645878	2.12157	3.48515
SLAMF6	0.645762	11.9692	19.6572
NKIRAS1	0.645719	2.1079	3.46339
SHISA5	0.64537	37.3697	61.3528
C2orf76	0.642865	2.71808	4.45862
CYTIP	0.641839	16.9753	27.8027
TESPA1	0.641109	4.49965	7.36642
MYL12A	0.639289	75.8662	124.032
ZNF490	0.639214	1.2159	1.9883
ADAMTS4	0.638096	1.01332	1.65609
TCF4	0.638083	7.40898	12.1027
TP53TG1	0.637913	4.50047	7.3557
ARID1B	0.637012	5.47889	8.94338
STAC3	0.636823	14.307	23.352
LGMN	0.636152	10.7358	17.5148
IDI2	0.635532	3.97655	6.48678
ZNF605	0.633036	1.2836	2.08998
MCL1	0.633024	83.642	136.15
ZNF493	0.631545	2.35981	3.83783
ZNF91	0.629456	2.06988	3.36158
ELF4	0.628206	9.77038	15.8516
PRKACB	0.628078	7.22017	11.713
AMY2A	0.62775	1.93339	3.13766
AP1S2	0.626374	3.06478	4.96725
LINC01602	0.626178	2.64112	4.28038
PPCS	0.62317	2.71446	4.38949
SIK1	0.622766	8.89459	14.3764
UBE2H	0.622251	15.242	24.6265
FAM214A	0.621908	6.58208	10.6325
SNORA55	0.621425	0.942401	1.54587
ZNF770	0.621198	21.5046	34.7192
SC5D	0.621132	7.06119	11.4
GMFB	0.620334	20.3802	32.8843
MOB1B	0.620114	6.08176	9.81184
CPEB3	0.619857	0.938929	1.51501
STK32C	0.619622	0.765967	1.23683
NLRC5	0.618678	5.44491	8.77579
LARGE	0.617972	11.0155	17.7453
LINC00115	0.617858	1.24641	2.0101
OR51B5	0.617774	33.9509	54.6845
KLHL24	0.617178	6.6573	10.7186
CBWD6	0.617173	102.886	165.645
FCGR2B	0.616837	2.38126	3.83437
IFNGR1	0.614929	6.44674	10.3645
USP53	0.613452	9.41364	15.1171
TOR1AIP1	0.613096	5.79166	9.29887
CD86	0.612168	18.8544	30.251
SNORA51	0.611964	4.61103	7.42048
ZNF808	0.609395	3.12508	5.00517
CALCOCO1	0.608704	5.35885	8.5781
NTF3	0.608225	0.79216	1.26965
AKTIP	0.608043	5.1197	8.19178
CBWD3	0.606998	109.006	174.264
CD84	0.606954	0.741864	1.18632
ALPK1	0.606854	1.31549	2.10337
ELMO1	0.606061	4.16383	6.65267
CASP8	0.604491	4.43247	7.07451
MIR186	0.603503	3.64593	5.8487
SNORA65	0.603503	2.30552	3.69844
MACC1	0.602814	2.52957	4.03253
GLCCI1	0.602696	8.94692	14.2611
MTSS1	0.602059	1.06587	1.6987
KAT2B	0.600937	4.51545	7.18899
MIR6752	0.600363	23.6397	37.6589
LAPTM5	0.600289	126.565	201.396
ZNF675	0.600022	6.92177	11.0135
LOC642929	0.599598	1.36693	2.17697
SNX10	0.599565	6.50285	10.3434
BBX	0.598693	2.69969	4.29142
ZNF772	0.598604	1.20147	1.91012
ZNF557	0.598271	2.03466	3.23359
ZADH2	0.598072	0.790364	1.25608
TRUB1	0.596964	6.21111	9.86145
PLEKHM3	0.596777	0.725954	1.15265
PIK3AP1	0.596241	25.4982	40.4607
LINC01184	0.596187	4.31591	6.84911
HLA-G	0.595723	115.609	183.382
PTGR2	0.595409	0.976899	1.55027
ZNF890P	0.594864	0.754221	1.19736
ATP8A1	0.594458	9.01865	14.2933
ST3GAL1	0.594275	0.785813	1.24561
CLDN12	0.594165	1.39942	2.21813
RNF149	0.593944	1.31122	2.07824
AP4S1	0.593625	1.2368	1.95942
UFM1	0.593274	22.0506	34.9184
FCER1A	0.592855	1.06074	1.68155
IL17D	0.592362	0.763137	1.20914
MFSD9	0.59205	1.45863	2.30881
CDK17	0.591611	3.14251	4.97107
ATHL1	0.589626	8.30776	13.1231
BMI1	0.58959	10.8084	17.0724
ZFP90	0.589309	1.54968	2.44774
RAB8B	0.589159	6.38261	10.0788
TBC1D3B	0.588624	6.04023	9.53532
SLC35A5	0.587358	7.21579	11.3804
44623	0.587276	0.663742	1.04731
RPL31	0.587082	450.941	711.019
C18orf32	0.587064	6.78405	10.6981
ITM2B	0.585575	38.7463	61.0304
SMAD1	0.584866	7.50901	11.8224
C4orf33	0.584766	2.63759	4.15344
SIAE	0.58449	6.05426	9.52965
ACSL5	0.583156	6.74905	10.6133
MIR6766	0.582744	10.5029	16.5457
TESC-AS1	0.582744	0.793296	1.25249
SRD5A1P1	0.582539	2.60186	4.09073
FNDC3A	0.58175	10.0797	15.8348
MILR1	0.58138	4.00451	6.29312
ZNF816	0.58101	2.41506	3.79284
SLA2	0.580783	0.917151	1.44078
DGKE	0.579322	0.86902	1.36319
ANGEL2	0.578095	6.6571	10.4318
CCDC53	0.577641	7.14142	11.1891
MRPL44	0.577324	34.6091	54.2031
CELSR3-AS1	0.577031	0.922206	1.45602
SNORD50B	0.577031	5.4553	8.57578
IL7R	0.576894	3.52844	5.52481
GATAD1	0.576733	4.8628	7.61309
PIK3R3	0.57601	5.54412	8.67519
ZC3H12D	0.574066	3.81136	5.95603
MSL3	0.573984	5.86926	9.17114
ZNF506	0.573907	3.6289	5.67052
FAS	0.573647	1.70106	2.65813
ARL6IP5	0.573022	15.8699	24.7812
SPAG16	0.572806	1.7513	2.73493
TNNI3	0.572806	1.22815	1.92016
ARID4B	0.572716	5.22896	8.16339
ZNF496	0.572686	1.46611	2.28968
RNF122	0.570799	1.13305	1.7677
TXLNB	0.569793	1.70108	2.6507
TRG-AS1	0.569555	0.671459	1.04657
ATP13A1	0.56952	24.9693	38.8943
44621	0.5689	1.6665	2.59513
MIR943	0.568857	11.3804	17.7426
SLC38A9	0.567334	3.62118	5.63274
SNORD42B	0.566977	3.02814	4.74144
SNORD83B	0.566977	4.56145	7.11641
ARHGAP5	0.566615	2.35641	3.66334
BCL2	0.566028	0.975143	1.5156
BMP3	0.565832	2.49288	3.87354
BTK	0.56544	42.198	65.5454
VIPR2	0.564913	1.06347	1.65172
ATM	0.564716	6.61475	10.2695
SHOC2	0.564442	10.4394	16.2044
AK1	0.564394	2.79185	4.33429
LINC01054	0.563974	23.6972	36.7774
GLCE	0.563511	1.98961	3.08669
RAPGEF5	0.563393	3.27827	5.08513
DCTN6	0.562026	12.1214	18.7851
SCML4	0.561976	1.07052	1.65923
ANKRA2	0.561759	2.316	3.58916
LOC100131564	0.561683	4.02908	6.24247
STX16-NPEPL1	0.561659	24.8595	38.5128
PAIP2B	0.561319	12.6562	19.6027
IFT81	0.559979	2.27889	3.5269
EXTL2	0.559356	2.3903	3.69775
OXR1	0.55883	5.07486	7.84695
LOC100507387	0.558415	1.96458	3.03879
USF1	0.557994	19.6704	30.3971
DCTN4	0.557692	10.969	16.9469
TMEM263	0.557078	2.95084	4.55755
SSR3	0.556259	41.0422	63.3454
SERINC1	0.555483	20.7437	31.9996
STX12	0.555377	8.73984	13.4816
ZNF485	0.555335	1.19371	1.84216
SRFBP1	0.555238	4.0062	6.17954
SNORA6	0.554593	6.56066	10.1273
TOP1P2	0.554593	10.4788	16.1557
INPP5D	0.55439	13.9326	21.4762
PFKFB4	0.554389	2.56844	3.95958
ARID5B	0.55375	1.19009	1.83384
C5orf28	0.553107	4.0215	6.19399
APOBEC3D	0.552503	3.85389	5.93343
GPR180	0.551986	9.87982	15.2037
ELOVL6	0.551773	9.21119	14.1731
TVP23C-CDRT4	0.551035	1.6802	2.58451
ETNK1	0.55085	6.5486	10.0696
RHOQ	0.549646	20.5314	31.5439
TMEM30A	0.549194	15.6962	24.1077
LBH	0.548291	16.7303	25.6801
PTPN22	0.547868	7.66739	11.7658
MEIS2	0.547527	2.0563	3.15498
GPR18	0.547306	21.4978	32.9758
ZNF480	0.546871	8.34664	12.7991
C5orf24	0.546784	9.50728	14.5779
CXorf38	0.546657	4.38753	6.72727
RGS3	0.546323	1.85527	2.84403
PLEKHA1	0.545304	3.96888	6.0797
FCGR2C	0.545282	0.98596	1.51092
ZNF655	0.545268	6.62438	10.1468
UBL3	0.544494	3.31027	5.06801
SOAT2	0.543618	1.61041	2.46469
LINC01317	0.542923	2.53248	3.87494
PCBP3	0.542648	1.27041	1.94322
FRS2	0.542295	1.49582	2.28666
MLLT3	0.542285	2.35468	3.59946
LOC554223	0.542265	1.09086	1.66873
SLC22A5	0.541697	1.52967	2.33772
MAP9	0.541567	2.53604	3.87472
BDH2	0.541367	3.3351	5.09516
RBM7	0.53992	6.53168	9.96799
CNP	0.539843	20.4115	31.1472
ZNF136	0.539383	3.69127	5.63145
ACP2	0.538962	4.19691	6.40108
GOLT1B	0.538841	7.85228	11.9744
WHAMM	0.538238	12.8927	19.6522
CAPS	0.538087	1.658	2.5277
CHKB	0.537562	22.6447	34.5011
ZNF688	0.53736	2.13011	3.24574
C3orf38	0.537303	7.8896	12.0186
EIF4EBP3	0.53723	3.89702	5.93824
BAZ2B	0.536996	0.815305	1.24181
TMEM59	0.536824	5.20421	7.92498
LAX1	0.536785	1.71895	2.61795
SETDB2	0.536257	24.104	36.6904
LIPT1	0.535892	3.02378	4.6023
ZNF682	0.535816	1.20532	1.83461
CD38	0.535126	55.3324	84.1598
CBR4	0.534855	8.49768	12.9227
MVB12A	0.533433	11.0895	16.8479
GJB2	0.53303	0.672277	1.02169
USP6NL	0.532574	7.251	11.0093
LNPEP	0.532541	4.98895	7.57477
CHSY1	0.531569	6.24668	9.47794
LIMD1-AS1	0.531353	0.978341	1.48479
ZNF182	0.531291	3.68473	5.5899
PPP1R16B	0.531036	31.9608	48.4739
GTF2IP20	0.530791	16.9421	25.6915
DNAJC28	0.530726	1.18776	1.80183
PGAM2	0.530571	3.03456	4.60267
MTERF1	0.530473	6.82048	10.341
PKNOX1	0.530092	6.6443	10.0708
KIAA0226	0.529675	11.1824	16.9441
METTL14	0.529502	4.7321	7.16979
GALNT7	0.529007	18.3842	27.8437
MIR378I	0.528805	26.2101	39.7096
SLC17A5	0.528782	2.92746	4.43348
MIR6829	0.528121	14.8654	22.5219
TMEM87A	0.527382	3.93409	5.95186
XRN1	0.527028	2.25261	3.40711
EXOC3-AS1	0.526788	0.765605	1.15882
MPEG1	0.526687	0.989246	1.49615
BIRC2	0.526585	8.33337	12.6003
TBC1D23	0.526584	5.68132	8.59046
GAB3	0.526537	1.85127	2.7993
B4GALT5	0.525817	47.9735	72.4971
NSUN3	0.5255	3.89447	5.88495
CD37	0.524815	251.6	379.951
RASSF5	0.524197	8.81918	13.3128
TMEM260	0.52329	3.8117	5.75042
ANKRD34A	0.523053	1.80254	2.71913
CD2AP	0.522888	20.1627	30.408
TRADD	0.522758	2.93712	4.43004
IPMK	0.522392	3.28103	4.9467
XIAP	0.521968	3.74926	5.65089
ENO1-AS1	0.521889	0.785736	1.18713
TARBP1	0.521863	9.3479	14.088
ESRP2	0.521547	1.83937	2.77174
ASAH1	0.521098	12.9707	19.5375
EPC2	0.520241	5.91164	8.89948
RRAGC	0.520023	5.95908	8.96965
TXNDC11	0.519861	12.0308	18.1062
LYPLAL1	0.519769	5.93283	8.92871
LITAF	0.519559	8.73669	13.1461
RC3H1	0.519391	2.23404	3.36117
PLEKHG1	0.518858	4.10323	6.17107
ERAP1	0.518724	7.22994	10.8724
SNORD1C	0.518614	4.72926	7.12736
TTC32	0.518331	5.20219	7.82232
DERL1	0.517579	24.1486	36.2855
BBS10	0.517371	4.07181	6.11769
SPOCK2	0.517212	1.51563	2.27698
TMEM128	0.517139	6.4925	9.75323
LRIF1	0.517068	8.67731	13.0341
DHRS12	0.516791	2.14374	3.21982
PSMB10	0.516565	25.8144	38.7622
YAF2	0.516424	1.75063	2.62849
ECEL1	0.516205	0.687833	1.03296
YY2	0.516205	1.46019	2.19241
CYP21A1P	0.51563	2.4982	3.74917
HCG4	0.51563	0.785433	1.17917
SCARNA15	0.51563	3.04982	4.58588
CARD8	0.515351	11.5188	17.2814
OSGIN2	0.515239	5.25512	7.88371
LRRC34	0.515158	6.09199	9.13885
HS2ST1	0.514967	17.779	26.6662
THAP6	0.514333	3.23726	4.85364
ZNF567	0.514235	2.03138	3.04565
ZNF732	0.514235	1.13424	1.70088
MXI1	0.513461	5.14608	7.71067
ZNF669	0.513054	3.62362	5.42831
C7orf60	0.512737	1.72183	2.57881
PCMTD2	0.512481	21.6172	32.3672
TCONS_00029157	0.512382	2.21457	3.316
RNF13	0.512022	6.38451	9.55674
ALG1L2	0.511309	3.57843	5.35471
LINC00494	0.511254	2.05905	3.08066
PEX2	0.510859	7.53849	11.2748
MBTPS2	0.510594	4.67523	6.99123
CBLN3	0.510243	3.02156	4.51759
KBTBD3	0.510176	1.15085	1.72065
AIFM2	0.509087	1.24853	1.86533
C17orf100	0.508456	3.51373	5.24706
DAPP1	0.50781	13.7455	20.5146
TAF1B	0.507688	13.5262	20.1858
ZDHHC2	0.507328	3.37437	5.03463
ZSCAN26	0.507263	1.27114	1.89674
LINC00959	0.506995	0.697438	1.04069
ZNF547	0.506898	1.80446	2.6917
TAPBPL	0.506691	3.63201	5.41693
NHLRC3	0.506673	8.78094	13.095
ADAM10	0.506566	11.3911	16.9861
ZNF782	0.506514	1.56995	2.34126
FCRLA	0.506368	80.333	119.773
SNORD4B	0.505947	19.1919	28.6195
STKLD1	0.505947	1.0855	1.61821
FAM73A	0.505833	1.34662	2.00716
ZNF625-ZNF20	0.505438	1.12879	1.68218
PNRC1	0.505417	10.437	15.5512
MIOS	0.50513	7.61521	11.3445
HMGCR	0.505029	23.4235	34.891
MSRB2	0.504611	0.804575	1.19867
CEP290	0.50446	2.66402	3.9668
RHBDD1	0.503967	4.82473	7.18166
HMGCL	0.503815	15.5192	23.0981
WBP1L	0.503791	6.13406	9.12947
DPY19L1P1	0.503091	3.98766	5.93242
NFIA	0.502865	1.97819	2.94233
RCBTB1	0.501919	44.1003	65.5492
C16orf62	0.501039	2.1646	3.21565
FAM69A	0.500612	7.04079	10.456
DYX1C1-CCPG1	0.500488	2.31409	3.43635
ARSK	0.500409	2.07324	3.07863
PACRGL	0.50003	3.04457	4.51979
TRPM4	0.500012	7.63252	11.3299
JMJD1C	0.499489	8.86589	13.1558
STYX	0.498805	5.00263	7.41986
RB1	0.498419	26.0699	38.6555
MAN2A1	0.49761	4.94678	7.33089
C2orf27A	0.496824	1.40714	2.08483
TNFAIP3	0.496824	2.19165	3.24627
NMD3	0.496079	23.907	35.3912
MIR922	0.495894	14.3454	21.2438
ELF1	0.495746	58.2823	86.2587
SLC35F5	0.495734	4.08414	6.04469
KATNBL1P6	0.495667	3.29359	4.87468
C1orf53	0.494568	2.64645	3.91476
C7orf31	0.494568	2.35598	3.48426
USP33	0.493837	7.62889	11.2761
ACCS	0.493682	7.43161	10.9835
CYTH1	0.493657	9.01006	13.3159
PIK3CG	0.493178	4.35852	6.43929
FAM134C	0.49284	8.32383	12.2948
ITIH4	0.492142	0.977544	1.4434
IMMP2L	0.491857	3.28649	4.85143
ERMARD	0.491489	5.60296	8.26836
PAPD4	0.491456	8.57026	12.6467
TM2D1	0.491331	9.4729	13.9778
NT5C1B-RDH14	0.491266	7.06161	10.4191
CRYBB1	0.491028	1.42186	2.0983
LOC101928794	0.491028	0.868835	1.28268
ZBTB18	0.490792	6.06226	8.94162
MFSD8	0.490689	2.79604	4.12386
TTC14	0.490599	8.74614	12.8984
UGCG	0.488819	9.8197	14.4638
CCDC85A	0.488466	26.9369	39.6664
LOC100132356	0.488258	1.59126	2.34327
UGT8	0.488232	1.87787	2.76503
LOC646938	0.488026	1.45712	2.14646
TMF1	0.48725	4.48568	6.59998
FBXW4P1	0.487234	2.62662	3.86485
LIN7C	0.48717	5.76664	8.48425
LIPA	0.486297	14.0593	20.6723
PRKACA	0.485679	10.1529	14.9222
TNKS2	0.485569	11.3152	16.629
RBM18	0.485558	8.45052	12.4191
LOC100507291	0.485447	0.826458	1.21516
UBE2B	0.485361	10.9026	16.0205
CPNE5	0.485052	4.68975	6.88981
MAT2B	0.484961	18.7448	27.5362
VCPKMT	0.484923	4.98411	7.32174
DCAF10	0.484905	2.84659	4.18152
GLS	0.48485	16.9299	24.8681
ZNF441	0.484667	1.24398	1.82716
ZNF429	0.484131	2.38266	3.49835
TM2D2	0.483704	4.48312	6.58009
THAP9	0.483658	2.22444	3.26488
ERCC8	0.483561	2.56771	3.76852
STIM2	0.483477	10.6636	15.6487
PLS1	0.483384	4.79422	7.03511
44627	0.483317	19.3807	28.4379
MRPL42P5	0.483209	2.46106	3.61177
SRD5A1	0.482205	14.0042	20.533
ZNF699	0.482088	1.22432	1.79521
OSGEPL1-AS1	0.481873	0.927246	1.35982
LOC646626	0.481557	1.95242	2.86195
B3GNT9	0.481453	0.968231	1.41907
STK38L	0.481247	4.86077	7.12217
HMGN4	0.480803	22.371	32.7685
ZNF350	0.480646	1.53635	2.25038
HINT3	0.480564	11.5283	16.8835
MIR17HG	0.480435	13.0594	19.1241
PARP3	0.480069	2.68208	3.92684
ZBTB4	0.480069	1.05317	1.54195
RPP40	0.478832	5.6811	8.31053
C5orf15	0.478477	21.8402	31.9394
GCNT2	0.478258	1.61636	2.36347
FAM126B	0.478252	2.21535	3.23928
ZNF627	0.47808	2.95082	4.31426
HOMEZ	0.477719	5.10283	7.45859
ABI1	0.477652	24.8283	36.2883
TMCO1	0.477527	6.28759	9.18904
DENND1B	0.477035	0.848646	1.23986
DYNLT3	0.476504	7.13295	10.4172
C14orf159	0.475944	6.2362	9.10394
TJP3	0.47593	2.90903	4.2468
BAG4	0.474883	5.05313	7.37142
KIAA1468	0.474796	4.35909	6.35858
SLC12A9	0.474639	10.5484	15.3851
ADAM17	0.4746	14.4677	21.101
C1orf228	0.4744	1.35731	1.97959
ENPP5	0.47422	0.894145	1.30386
SLC44A1	0.474191	6.96498	10.1554
MIR4742	0.473867	13.6704	19.9327
LINC01021	0.473557	11.8903	17.3296
USP46-AS1	0.472561	1.40747	2.0503
ATL1	0.472409	0.855818	1.24643
CHIC1	0.471725	1.13076	1.64595
C18orf25	0.471263	3.4222	4.97974
ZNF197	0.471236	1.05545	1.53582
LINC01089	0.471182	4.40185	6.40505
ZNF654	0.47109	1.90134	2.7664
KIAA0040	0.470759	20.2204	29.4127
SDHD	0.470495	44.9364	65.3527
DNAJA1P5	0.470359	4.712	6.85237
PSTK	0.470359	2.45417	3.56905
PARP11	0.470336	3.29542	4.79219
MISP	0.470115	2.98237	4.33634
RAB33B	0.469229	3.08038	4.47605
FAM49A	0.468743	1.95471	2.83942
FAM122C	0.468726	1.1365	1.65088
RRN3P3	0.468511	16.2163	23.5517
BCL11A	0.468499	7.93895	11.53
FAM131A	0.468275	1.11783	1.6233
LOC646471	0.468102	2.17613	3.15966
CEP85L	0.467702	2.23155	3.23918
CCDC71L	0.467441	3.74803	5.43942
ZNF280C	0.467296	2.13708	3.10121
PI4K2B	0.46703	15.6117	22.6502
ERP44	0.466523	12.3125	17.8573
DUXAP10	0.466146	0.747631	1.08415
BTG1	0.465988	9.75805	14.1472
ZNRF2	0.465097	2.80926	4.07042
DNAJB9	0.465083	5.37045	7.78128
LIN9	0.464776	3.44631	4.99232
MT1X	0.464267	10.2264	14.8092
ABHD13	0.463991	9.59776	13.8956
NEAT1	0.463884	22.484	32.5497
DEGS1	0.463768	32.4449	46.9663
RP2	0.463518	7.48073	10.8271
DCK	0.462733	63.3968	91.7055
HELQ	0.462574	4.21054	6.09005
MXD1	0.462361	1.30055	1.88083
AEBP1	0.462108	1.21877	1.76228
PTPN4	0.461941	1.33712	1.93314
AKAP10	0.461741	5.25103	7.5906
ATOX1	0.461713	21.1975	30.6416
C1orf27	0.461648	4.01927	5.80967
TREX1	0.46149	13.7247	19.8361
PPP4R2	0.460942	67.229	97.1282
DHTKD1	0.460336	7.47735	10.7983
CDC42SE1	0.460282	16.1263	23.2876
FBXO25	0.460036	2.53881	3.66567
TNFSF9	0.459936	3.76637	5.43771
NOXO1	0.459674	1.97294	2.84796
SCYL2	0.459559	6.91897	9.98655
SYS1-DBNDD2	0.458731	2.71722	3.91975
DBT	0.457641	4.79564	6.91261
FAM175A	0.456983	8.57198	12.3503
NOC3L	0.456601	14.9053	21.4696
TMEM167B	0.456505	7.713	11.1091
ZSWIM6	0.456449	0.971978	1.3999
FER	0.456015	0.887514	1.27786
NAPA	0.455942	38.574	55.5365
CCDC113	0.455774	1.17684	1.69415
RREB1	0.455635	2.16234	3.11255
ESCO1	0.455226	9.50699	13.6808
C17orf59	0.455023	3.93166	5.65699
USP40	0.454906	1.38569	1.99361
MEF2A	0.454874	5.32006	7.65384
PPFIBP1	0.454736	3.99075	5.74083
VPS36	0.454583	18.0049	25.8979
UBFD1	0.454048	16.9218	24.3309
HDAC4	0.453749	1.31509	1.89051
SPTLC2	0.453487	9.82979	14.1283
TSC22D1	0.45348	9.89944	14.2283
DDX26B	0.453453	3.53257	5.07721
LOC100288069	0.453318	21.3231	30.6439
JKAMP	0.45304	5.80258	8.33741
AASDHPPT	0.452721	30.4351	43.7208
VAMP7	0.452641	35.0362	50.3277
CDC73	0.452629	7.93169	11.3934
FGFR1OP2	0.452477	8.63616	12.404
ANKRD46	0.4515	6.5884	9.4564
CD70	0.4515	9.21196	13.222
FAM157B	0.4515	1.41434	2.03002
FHIT	0.4515	3.41809	4.90602
FLJ42351	0.4515	0.753554	1.08158
HIST1H2BF	0.4515	0.986546	1.416
ILDR1	0.4515	0.753603	1.08166
LACE1	0.4515	0.736129	1.05657
LINC01249	0.4515	1.08292	1.55433
LOC102724323	0.4515	7.95005	11.4108
MIR1292	0.4515	10.8988	15.6432
MIR328	0.4515	0.983687	1.4119
MIR4496	0.4515	1.20945	1.73594
MIR4520-2	0.4515	3.07402	4.41218
MIR5090	0.4515	1.73592	2.49158
MIR6126	0.4515	3.73027	5.3541
MIR631	0.4515	22.8707	32.8266
MIR635	0.4515	0.941027	1.35067
MIR8089	0.4515	3.59885	5.16547
MIRLET7F1	0.4515	1.27201	1.82573
OTUD6B-AS1	0.4515	3.99091	5.72819
PCED1B	0.4515	0.846642	1.21519
RAB43	0.4515	0.756844	1.08631
RBP5	0.4515	1.33426	1.91507
SNORA44	0.4515	6.84668	9.82712
SNORA71E	0.4515	1.35619	1.94655
SNORD15A	0.4515	0.99698	1.43098
SNORD38B	0.4515	2.94037	4.22034
SNORD46	0.4515	2.07026	2.97147
SNORD58A	0.4515	7.37765	10.5892
ZBTB1	0.4515	7.7382	11.1067
ZNF140	0.4515	1.68071	2.41234
ZNF585A	0.4515	1.07179	1.53835
ZSCAN16	0.4515	2.0397	2.92761
RNF6	0.450684	8.28065	11.8786
RNF114	0.450511	54.5773	78.2817
FASTKD1	0.44919	15.3089	21.9378
MBIP	0.449056	6.60318	9.46155
MSMO1	0.448481	27.7159	39.6977
ZNF793	0.448194	1.12929	1.61716
STARD4	0.447951	2.68922	3.85037
FBXO18	0.447933	10.7513	15.3934
DFNA5	0.447616	2.66879	3.82021
ZNF629	0.447012	1.94834	2.78778
DMXL1	0.446909	3.61219	5.16814
ATE1	0.446342	4.68295	6.69748
LANCL2	0.44605	4.49133	6.42213
METTL23	0.44604	14.8169	21.1865
PMCH	0.445694	6.04246	8.63784
LINC01000	0.445284	15.4645	22.1009
MIR22HG	0.444927	1.4758	2.10856
BROX	0.444662	8.59209	12.274
ELK4	0.444345	4.08987	5.84119
NFE2L3	0.444268	2.97791	4.25281
TMX1	0.443829	26.2749	37.5126
TXNL4B	0.443739	5.94375	8.48531
RBM5-AS1	0.443623	7.3191	10.4479
HBG2	0.443594	5.75786	8.21891
HSPA13	0.442779	10.7444	15.3286
TAOK3	0.442159	12.3816	17.6568
GPR160	0.44211	9.87718	14.0848
CHURC1	0.442021	18.7045	26.6709
STAT3	0.441892	8.3783	11.9456
TMEM64	0.441849	4.01492	5.7242
ARMCX3	0.441663	4.69487	6.69275
FLJ44635	0.441602	126.02	179.641
CREB3L4	0.441567	5.50769	7.85091
VRK2	0.44117	10.6472	15.1729
OGFRL1	0.441139	11.8403	16.8728
GLIPR1	0.44094	5.17399	7.37207
TRMT1L	0.440864	7.21691	10.2824
CYTH3	0.440384	3.7615	5.35743
MIER1	0.439831	6.51306	9.27293
RCBTB2	0.439722	3.48345	4.95912
IGF2BP3	0.438556	26.8081	38.1342
CREBL2	0.438304	3.18286	4.52673
SNX13	0.437623	4.53359	6.44478
STX7	0.437239	22.3921	31.8235
YAE1D1	0.436816	2.1551	3.06183
EFHC1	0.43674	1.02861	1.46131
GORASP1	0.436573	6.15454	8.74269
TAF4B	0.436489	5.204	7.39198
SNORD19	0.436233	22.8125	32.3947
AKIRIN1	0.436157	39.6488	56.3062
ATP10D	0.43607	1.58535	2.25122
ZNF271P	0.436053	6.74321	9.57547
EPC1	0.436046	4.8619	6.90393
LOC102723704	0.435903	2.26571	3.21685
B9D2	0.435732	1.62795	2.31094
ADAMTS13	0.435499	0.9508	1.34959
GOLGA8IP	0.435198	0.854704	1.21283
SNORD28	0.435012	21.3952	30.3558
NUAK2	0.434679	5.08729	7.21712
FBXO28	0.434645	6.11421	8.6738
ZNF449	0.434626	0.777025	1.10223
WDR19	0.434609	4.20298	5.96229
ZNF680	0.434426	3.18792	4.52176
ZNF14	0.434386	2.6331	3.73464
LOC104968399	0.434355	22.7792	32.3087
TMX3	0.434127	11.3619	16.1126
PMM2	0.434012	15.8081	22.4161
SMG7	0.433769	24.8492	35.2306
P2RY10	0.433578	1.65894	2.35152
MAP3K2	0.433417	2.85909	4.05254
HPS5	0.433325	7.54395	10.6923
SLC15A4	0.432935	7.23481	10.2513
FAM43A	0.432884	1.82389	2.58417
NXT2	0.432228	5.14893	7.29214
B4GALT3	0.431729	20.1931	28.5887
CRYBG3	0.431685	2.01046	2.84625
FAM214B	0.431415	1.3157	1.86221
DDHD2	0.431154	3.86804	5.47403
GSTK1	0.431129	42.9059	60.7196
KIAA0430	0.430802	10.6726	15.1002
RAB3GAP2	0.430709	8.08834	11.4431
PPP4R1L	0.430335	1.57675	2.23001
FRRS1	0.429913	1.38434	1.95731
SYT17	0.429913	1.09845	1.55309
DNAJC10	0.429773	20.7109	29.2823
WDR45B	0.429076	11.5499	16.3218
B4GALT1	0.428992	11.3458	16.0326
BTN3A2	0.42898	17.9159	25.3165
HOMER1	0.428898	2.47233	3.49331
VPS50	0.428805	2.82109	3.98587
S100A4	0.42878	2.06025	2.91016
ASTE1	0.428267	2.01702	2.84866
ZNF678	0.428156	2.95436	4.17232
CARF	0.428041	1.82233	2.57336
FAM179B	0.428041	1.7597	2.48491
LOC102606465	0.427653	1.68306	2.37579
PPP2R5C	0.427545	35.8113	50.5538
ZNF761	0.427476	6.42732	9.07277
LOC641367	0.427454	0.821565	1.15955
LOC283352	0.426977	5.99011	8.45195
STK24	0.426926	61.1068	86.2259
CIR1	0.426873	7.28301	10.2762
ZNF800	0.426809	3.62802	5.11887
RNF138	0.426775	13.9187	19.638
FPGT	0.426767	1.37491	1.93979
SLC35B3	0.426445	5.1369	7.24593
LRRC37B	0.426277	3.50969	4.95003
CLK1	0.425861	12.1389	17.1161
RNF31	0.425841	9.70443	13.6832
CLHC1	0.425246	2.07318	2.92191
ETV6	0.425234	5.98246	8.4317
SMIM15	0.425144	20.4417	28.8089
DNPEP	0.42499	5.39404	7.60096
TMEM184C	0.424168	6.93593	9.76823
DUXAP8	0.424019	0.919143	1.29413
TMEM150A	0.423665	1.85153	2.60642
PSEN1	0.423517	5.35758	7.542
CASD1	0.423485	4.4458	6.25826
LOC101929709	0.423485	1.1866	1.67007
LOC100505549	0.42293	4.26206	5.99718
OGFR-AS1	0.42293	1.38055	1.94189
PRPF39	0.42293	12.4569	17.5287
ZFAND4	0.422555	12.8401	18.0633
RAB14	0.422191	19.1247	26.8978
CAT	0.422083	26.2147	36.8666
TCAIM	0.421546	1.96544	2.76295
ZNF737	0.421505	1.06607	1.49859
SERINC3	0.420662	47.041	66.0903
EBLN3	0.420552	46.8755	65.8529
CPEB4	0.420486	5.25195	7.37779
TRMT11	0.420473	7.54404	10.5974
LRP10	0.420302	15.6463	21.9767
SLC30A6	0.420212	10.7321	15.0734
TNFSF15	0.419907	0.752488	1.05657
TRAF1	0.419832	3.15264	4.42664
C9orf72	0.419319	2.19534	3.08137
SNORD19B	0.419223	44.6229	62.6244
ITFG1	0.419165	6.11548	8.58291
COPS2	0.419131	19.4229	27.2593
ZNF77	0.419078	2.83895	3.98394
N4BP2L2	0.41828	8.89046	12.47
NR1H3	0.418141	1.3863	1.94403
PIGN	0.418018	3.62451	5.08283
SNX19	0.417937	5.1436	7.2128
ZNF841	0.417882	2.47444	3.46964
KIAA1919	0.417472	2.01483	2.82433
PARM1	0.417406	1.71522	2.40426
MIR6737	0.416734	10.803	15.1275
DNAJC16	0.416532	3.05401	4.27839
ZNF22	0.416459	16.034	22.4613
NPTN	0.416414	11.567	16.2031
FKTN	0.416271	1.12555	1.57645
TWISTNB	0.416003	10.7196	15.0118
TAF1D	0.415841	43.2051	60.4983
LRRC58	0.415732	7.84049	10.9779
NKAIN2	0.415706	5.63261	7.88624
C16orf52	0.415553	1.85189	2.59248
NUP210P1	0.415279	2.52659	3.53578
PFKFB2	0.415226	4.14151	5.79668
ACOX1	0.415105	1.9611	2.74459
LINC00477	0.414974	0.852097	1.19206
PPP1R2	0.414878	12.2837	17.1888
NR6A1	0.414847	7.59541	10.6282
EVI2A	0.414584	8.72573	12.2075
CRYZ	0.414447	25.8923	36.2208
UBAC2-AS1	0.414133	3.55513	4.97188
NFKBIA	0.413615	10.8876	15.2216
ATP6V1B1-AS1	0.413532	1.48491	2.07522
CYSRT1	0.413365	1.62115	2.26562
C8orf44-SGK3	0.41323	3.08413	4.31065
CNTD1	0.413215	5.79721	8.10268
HIAT1	0.413044	14.3524	20.0581
TSPAN31	0.412928	8.42706	11.7759
ORAI3	0.412819	3.17799	4.44041
LYSMD3	0.412411	6.31257	8.81814
AXIN2	0.4124	0.810635	1.13224
SSBP3	0.412271	16.687	23.3083
GFM1	0.412222	15.5367	21.7009
PRICKLE4	0.411773	4.52699	6.32072
MMD	0.411687	5.7168	7.98178
COX18	0.411644	4.4718	6.24337
RYBP	0.410925	5.07846	7.08685
DEAR	0.410858	1.74471	2.43266
DNAJC25	0.410681	3.42239	4.77487
SPATA7	0.410569	1.30108	1.81484
RPL22L1	0.410476	36.5404	50.9761
GCSAM	0.410361	46.7174	65.1687
MOB1A	0.410089	60.3147	84.1202
POLG2	0.409909	8.53938	11.9079
USPL1	0.4098	6.62836	9.24251
EMB	0.409701	51.2575	71.4693
SNORD36A	0.409679	35.6074	49.637
GOLGA7	0.409398	23.9473	33.3829
PGGT1B	0.409374	1.8735	2.61139
UFL1	0.409282	11.7069	16.3182
ZBED5	0.409242	13.0475	18.1863
SLC5A2	0.408431	3.57847	4.98481
EEA1	0.408143	2.09954	2.92418
LOC101928710	0.407873	1.7901	2.49249
FAM65B	0.407665	22.0113	30.6475
MAP3K1	0.407659	3.19721	4.45153
LOC101060321	0.40753	10.1138	14.0805
LINC01138	0.4073	6.24691	8.69534
THBS3	0.407219	2.20262	3.06564
CYP2U1	0.407017	3.95897	5.50965
SERPINB9P1	0.406243	10.0028	13.9132
ZNF624	0.406108	0.977834	1.35983
ZNF33B	0.406081	7.09876	9.87306
SFMBT2	0.406066	2.87503	3.99853
PLGRKT	0.405696	4.12542	5.73539
LOC441155	0.405674	20.822	28.9514
ZNF671	0.405592	3.37966	4.69859
CMTM6	0.405527	24.1045	33.5121
DOPEY2	0.405123	1.36427	1.8961
RAP2C	0.40499	6.36929	8.85169
SCLT1	0.404981	3.21053	4.46175
OSBPL1A	0.404624	2.96031	4.11295
ACTG1P17	0.404542	10.7963	14.9993
DPY19L3	0.404513	5.39108	7.48979
PARP4	0.403708	16.3498	22.7023
NUMB	0.403682	7.60238	10.5558
C1orf109	0.403579	10.1728	14.1238
LINC00998	0.403083	19.8188	27.5066
ZNF260	0.40259	3.06962	4.25883
TRMT13	0.40232	6.47276	8.97877
PDK2	0.402298	6.48154	8.99085
DOCK9	0.402212	7.23142	10.0306
SLC25A46	0.401934	13.7782	19.108
DEPDC4	0.401747	0.927001	1.28465
NEDD9	0.401712	2.34859	3.25646
NIN	0.40149	11.1353	15.438
ACSL4	0.401156	10.0777	13.9684
LRRC16A	0.400542	2.63876	3.65583
TBC1D3H	0.400183	9.88582	13.6932
BACH1	0.400156	9.05829	12.5468
DDIT4	0.399872	11.3697	15.7448
C11orf54	0.399717	8.43721	11.6827
CCPG1	0.399618	2.09389	2.8991
FAM188A	0.399599	2.19	3.03186
MTMR9	0.399243	2.51816	3.48565
ME2	0.399144	28.5481	39.5148
HIST1H2BC	0.399032	3.49512	4.83526
MIR6853	0.399032	6.72961	9.30134
TMEM132A	0.398937	2.92381	4.04617
ZNF674	0.398841	1.25335	1.73424
RYR2	0.39878	1.19242	1.65002
BCL10	0.398429	5.25872	7.27497
LMNTD2	0.398307	1.93408	2.67507
DNAJC12	0.398179	8.30469	11.4867
LRRC41	0.398035	6.7007	9.26737
ZNF626	0.39797	1.62742	2.25064
SMAD1-AS1	0.397308	6.70695	9.27003
ACAA1	0.397177	20.5884	28.4582
MBLAC1	0.397052	0.984343	1.35986
IL2RG	0.39665	33.185	45.8533
LOC100506258	0.396564	1.86163	2.57197
HIF1A	0.396399	15.3386	21.1905
LINC01024	0.396358	0.934549	1.29075
LINC01410	0.396358	4.09656	5.659
FNBP1	0.395905	8.72059	12.0434
RAC2	0.395386	85.4216	117.929
STPG1	0.394916	0.938247	1.29455
GRINA	0.39483	44.0297	60.7616
GTPBP10	0.394811	5.39238	7.44138
ZNF804A	0.394689	4.99192	6.88808
C9orf85	0.394612	7.96674	10.9919
PDCD7	0.394513	10.1828	14.049
SLC46A3	0.39404	2.53717	3.49913
PNPLA8	0.393981	7.77746	10.7266
FAM21EP	0.393957	8.65866	11.9415
FGD1	0.393784	0.875826	1.20754
TSACC	0.393784	1.55368	2.14169
KRR1	0.393766	9.09844	12.5465
NFIB	0.393656	1.37844	1.90061
COMMD3	0.393249	18.2875	25.2084
INPP5F	0.392983	1.63286	2.25031
RNPC3	0.392543	9.27588	12.7801
RWDD2B	0.392318	22.5981	31.1311
LOC100652768	0.392121	1.82366	2.51111
CFAP97	0.391817	14.9278	20.5575
PTPRE	0.391793	1.97795	2.72368
MSANTD4	0.391543	10.9708	15.1053
C1RL-AS1	0.391518	2.31601	3.18862
ZNF525	0.391399	4.52175	6.22512
EDRF1-AS1	0.391379	1.58944	2.18628
NLRP1	0.390617	0.728814	1.00267
AMMECR1	0.390424	4.21526	5.79924
GNS	0.39031	6.40581	8.81231
MFSD1	0.39025	9.274	12.7573
C6orf1	0.390099	3.71369	5.10727
SNX6	0.389994	24.5607	33.7806
C5orf51	0.389823	16.8759	23.2083
VTI1A	0.389807	5.41313	7.44404
TTC17	0.389524	9.08655	12.4934
DYNC2LI1	0.389513	4.068	5.59271
SGK3	0.38937	2.74981	3.78022
TMEM206	0.389358	5.09041	6.99777
RNF170	0.38907	2.46079	3.38221
LMBR1	0.388859	10.116	13.9024
ZNF252P	0.388331	5.78459	7.94679
ZNF430	0.388328	4.49926	6.18087
TCL6	0.387724	1.02622	1.40891
TANK	0.387685	11.493	15.7818
FAM120B	0.387565	4.3278	5.94227
RNF2	0.387369	2.74247	3.76482
SNORD2	0.387369	11.8569	16.262
ITPRIP	0.387042	2.05363	2.81863
PAPOLG	0.387018	5.59617	7.68099
RTCB	0.386783	44.9676	61.7107
PSMA6	0.386685	66.0855	90.6852
ZNF616	0.386347	2.32443	3.18858
ATP6V1G1	0.386307	49.482	67.8834
ITCH	0.386266	17.6469	24.2088
STAT6	0.386142	55.4275	76.0317
GRAMD4	0.385757	2.77773	3.80903
LEMD3	0.385607	11.4478	15.6973
FNDC3B	0.385291	1.97067	2.70148
IL11RA	0.385266	1.56735	2.14803
CRADD	0.385098	4.4713	6.12802
GTF2B	0.384902	8.93615	12.2468
XXYLT1-AS2	0.384385	2.36519	3.23906
MTX3	0.384187	3.2104	4.39772
BMS1P4	0.384169	5.97552	8.18504
COMMD8	0.38415	11.4508	15.685
RNF103	0.384117	2.77241	3.79745
ZNF564	0.383957	3.00311	4.11284
TOR1A	0.383889	10.8948	14.9209
C3orf58	0.383823	2.44958	3.35452
TRAM1L1	0.38371	2.76616	3.78746
ZNF274	0.383653	9.56622	13.0993
ROBO1	0.383383	4.95827	6.78831
SNORD11B	0.383328	10.5395	14.4184
TBC1D7	0.383215	5.69864	7.80027
LINC00598	0.383113	0.754325	1.03233
YIPF6	0.383054	3.48213	4.76616
LAMTOR3	0.3829	5.3781	7.3605
DCAF8L2	0.382787	2.35476	3.22201
TLR10	0.382536	23.3672	31.9733
LIN28B	0.382388	22.4881	30.7674
LEPROTL1	0.382308	11.6338	15.9158
CECR1	0.382069	4.27003	5.8406
GSTO2	0.381909	4.1734	5.70726
RB1CC1	0.381759	6.15265	8.41404
ZNF596	0.381729	1.36536	1.8668
TTC9	0.381656	1.86669	2.55241
TMEM87B	0.381504	5.82483	7.96427
VPS4B	0.38149	10.3687	14.177
TTC33	0.381382	6.21057	8.49099
NCEH1	0.381301	1.61573	2.20864
RPAP2	0.381291	4.73549	6.47365
MIR7-1	0.38111	3.35348	4.57262
FOXN2	0.380985	7.78212	10.6367
MYLIP	0.380978	6.54043	8.93929
PALB2	0.380582	6.81769	9.3158
TMEM41B	0.380566	6.49554	8.87551
ARFIP1	0.380499	4.03715	5.5159
GABPA	0.380185	13.6882	18.699
JAZF1	0.380161	3.9379	5.37902
GUF1	0.37992	16.1736	22.0902
CCDC186	0.379191	3.4232	4.67296
GLMN	0.379185	6.11779	8.351
PIK3CA	0.378826	5.96736	8.14391
TYW5	0.378822	2.16384	2.95295
RAB11FIP1	0.378764	5.77553	7.88193
AMACR	0.378743	1.67274	2.28243
THSD7B	0.378568	0.893018	1.21835
FAM149B1	0.378382	2.0199	2.7555
SLC30A9	0.378365	5.94443	8.10996
S100A13	0.378215	5.56481	7.5907
GALT	0.378204	8.46723	11.5502
FAM69B	0.378064	3.17675	4.33278
PHF3	0.378035	17.2166	23.4843
GCC2	0.377992	9.36349	12.7717
NAMPT	0.377881	15.2111	20.7462
PLEKHA3	0.377814	3.59321	4.90003
ACSL3	0.377532	9.81206	13.3792
MAP3K14-AS1	0.377499	1.34406	1.83188
MIR3618	0.377499	3.98225	5.41494
OTUD6B	0.377499	12.9774	17.6949
SNORA68	0.377499	2.63488	3.58282
TWF1	0.376681	6.43623	8.77073
XRCC4	0.376413	8.31285	11.3256
ZNF556	0.376212	2.65261	3.61291
ERCC4	0.376171	1.71319	2.33367
TYW3	0.375806	19.8213	26.9952
B4GALT7	0.375704	8.12738	11.0675
LRRK1	0.375576	11.3007	15.3883
CCSAP	0.375273	4.5453	6.1879
MRPS35	0.375116	37.5105	51.0622
ZNF551	0.374966	2.9691	4.04104
ZNF12	0.374894	6.26583	8.52806
CDC27	0.374425	19.2609	26.207
MRPS36	0.374423	11.9908	16.3141
SAMD13	0.374194	2.3426	3.18616
TNK2	0.374165	21.2185	28.8654
CASC4	0.373645	10.039	13.6517
ACTL6B	0.373497	0.903533	1.22769
TMEM62	0.373497	3.91804	5.32713
ACADM	0.37319	84.4259	114.775
SEC22A	0.372982	3.35839	4.56459
SIPA1L3	0.372945	3.35012	4.55347
NUPL2	0.372698	15.4368	20.9781
LOC642852	0.372523	2.75182	3.73911
TMEM234	0.372428	1.26143	1.71267
RNF14	0.372418	7.87026	10.6934
C1RL	0.372356	1.38011	1.87476
WDR75	0.371919	22.6366	30.7463
CCDC39	0.371772	0.885356	1.20207
UHMK1	0.371673	9.4564	12.8421
SPPL2A	0.371646	5.97615	8.11506
PIGF	0.371537	22.6278	30.7256
CHMP7	0.371368	28.7263	39.0031
SPTLC1	0.37136	14.6105	19.8371
CAB39L	0.371357	26.6415	36.1722
KIAA0355	0.371329	2.03953	2.76892
UGT2B28	0.371329	1.10685	1.50202
ZNF623	0.37118	3.53222	4.79496
HIST2H2AA3	0.370881	6.32074	8.57648
HIST2H2AA4	0.370881	6.32074	8.57648
PTPN12	0.370619	3.89357	5.28337
PPP1R12A	0.370608	9.04519	12.2745
HLA-DQA2	0.370374	17.2593	23.4167
ZNF224	0.370026	4.4569	6.0452
TBC1D3F	0.369833	9.77654	13.2599
LOC101927365	0.369756	4.29146	5.81883
DLEU2L	0.369593	11.8879	16.1203
WWP1	0.369295	5.9174	8.02253
MIR4775	0.369037	4.18067	5.64759
MIR5703	0.369037	5.59911	7.56373
THAP2	0.368812	1.43285	1.94172
LINS	0.368789	2.49642	3.3829
CD180	0.368651	5.95783	8.07355
APOOL	0.368591	4.33795	5.87835
ZNF510	0.368468	1.59606	2.16243
FUT8-AS1	0.368444	1.29337	1.7518
SCFD1	0.368255	10.4557	14.1651
USP3-AS1	0.368244	2.28142	3.09006
APBB2	0.368187	3.00277	4.0679
ADPRM	0.368171	2.3693	3.20886
C3orf20	0.368144	1.57396	2.13184
NHLRC2	0.368121	2.66909	3.61561
LOC100289230	0.368084	0.865183	1.17125
SDHAF4	0.36751	13.6311	18.4555
GAB1	0.367405	4.48628	6.07441
MED18	0.36735	13.4014	18.1445
IMPAD1	0.367311	5.89294	7.97853
LSM11	0.367231	1.57716	2.13505
MAST4	0.367217	1.23303	1.66923
ZNF420	0.367201	2.28923	3.09876
ZNF148	0.367029	3.83842	5.19585
ADD3	0.366769	23.1229	31.2952
GSKIP	0.366553	4.98975	6.75177
GCH1	0.366424	7.37134	9.97378
SCRN2	0.366383	3.85174	5.21089
CLIC4	0.366276	39.6628	53.6626
TRIP12	0.366174	11.1596	15.0975
ARSA	0.365969	3.78286	5.11669
ZBTB46	0.365844	1.40278	1.89708
SYF2	0.365743	22.4713	30.3911
RNASEH2B	0.365715	63.8023	86.2889
BMP6	0.365343	4.09275	5.53334
NRROS	0.36495	2.84645	3.84704
CD27-AS1	0.364942	15.5339	20.997
PRNP	0.364744	7.13745	9.64605
PTK2	0.364542	4.92502	6.65511
COMMD10	0.364323	7.11998	9.61919
LOC100507250	0.364037	0.896071	1.20958
ZBTB26	0.364037	3.50215	4.7303
ADAM19	0.364005	7.91835	10.6963
TRIP11	0.363738	4.13214	5.58068
DIP2B	0.363716	4.15654	5.61356
SPDYE5	0.363552	2.17438	2.93584
TBC1D3	0.363299	11.9642	16.1532
ZNF225	0.363091	1.92478	2.59787
SLC30A4	0.363079	2.02399	2.73198
LOC101060389	0.362549	12.9868	17.5248
LOC101927437	0.362232	1.66439	2.24265
FAM117A	0.362109	42.7707	57.7003
ARL14EP	0.361878	18.1494	24.4803
GMIP	0.361868	17.5482	23.6695
CUL5	0.361738	6.45992	8.71244
SEPW1	0.361716	21.1688	28.5488
TMEM167A	0.361716	20.3219	27.408
ZFP36	0.361703	4.87422	6.57293
ZNF644	0.361572	10.5759	14.2622
RAB5A	0.361526	13.5912	18.3275
FAM160B1	0.361302	1.48249	1.99862
SMARCAD1	0.361269	13.448	18.1316
RALB	0.361045	4.42137	5.95966
PILRA	0.360625	4.80725	6.47745
GOPC	0.360538	14.0872	18.9837
SKAP2	0.360419	12.0658	16.2582
HLTF-AS1	0.360352	4.31104	5.80493
TECPR1	0.360184	2.40464	3.23944
RALA	0.359928	13.1209	17.6738
REST	0.359852	6.98701	9.41106
AK3	0.359764	8.93668	12.0363
FYTTD1	0.359719	22.3932	30.1597
OR7E37P	0.359577	1.22654	1.65044
RPL13P5	0.359381	2.83756	3.81823
MSANTD3-TMEFF1	0.359241	3.41754	4.6007
CD27	0.35918	56.1149	75.5485
EMBP1	0.359171	17.7161	23.8514
TMX2	0.358992	39.4305	53.0791
TC2N	0.358971	7.77566	10.4669
TSEN15	0.358798	11.884	15.9949
APPBP2	0.358775	4.96649	6.68446
TLK2	0.358723	5.79787	7.80314
KDM4C	0.358706	3.80415	5.11977
OMA1	0.358701	11.7779	15.851
DGKD	0.358481	12.2336	16.4624
MIR6084	0.35839	2.51511	3.3693
MIR647	0.35839	2.88189	3.86065
SNORA27	0.35839	4.53784	6.093
SNORD69	0.35839	3.59301	4.81328
TBC1D3P2	0.35839	1.85157	2.49068
ZNF253	0.35824	5.05253	6.79729
FASTKD2	0.358236	6.61736	8.90315
ABHD17B	0.358132	6.314	8.49412
GOLGA8O	0.358089	1.13032	1.52033
EIF4A2	0.357772	328.12	441.33
ZNF107	0.357142	13.4579	18.0931
NEK9	0.357003	20.3075	27.2993
SMNDC1	0.356956	23.7801	31.966
VSIG10L	0.356863	1.57634	2.11842
NUDT17	0.356721	2.90778	3.90666
S100Z	0.356721	5.54771	7.45492
SGTB	0.356164	2.48267	3.33523
UBE2Q2	0.35608	7.8101	10.492
STK17B	0.356028	22.0864	29.6706
SLC9B2	0.355716	3.16673	4.25276
RNF141	0.355376	7.35236	9.8723
ZNF425	0.355284	0.882659	1.18462
TMED5	0.355126	13.1032	17.5916
PPP2CB	0.354573	14.3995	19.324
NCKAP1L	0.354202	23.0072	30.8685
PAPOLB	0.354202	4.38032	5.87668
ZFP30	0.353602	2.00801	2.69266
CHM	0.353524	0.918254	1.23123
ZNF572	0.353435	1.9655	2.63518
FBXW8	0.353348	5.36798	7.19762
FBXO30	0.353319	7.6296	10.23
SIKE1	0.353076	14.4517	19.3745
SIPA1L1	0.352755	3.67492	4.92551
PIK3C3	0.352731	7.18031	9.62346
C1QTNF3-AMACR	0.352682	1.46042	1.9569
LEPROT	0.352593	4.12751	5.53137
AP5M1	0.352441	15.4406	20.6909
ZFAND1	0.352428	14.3061	19.1701
ZNF446	0.352275	2.44834	3.27985
DOCK8	0.352267	4.17543	5.59444
FAM60A	0.352105	46.8701	62.7938
FOXD4L1	0.351964	1.59724	2.13885
KLLN	0.351636	1.34978	1.80737
GRN	0.351445	64.0591	85.7835
MAP2K4P1	0.351305	2.26647	3.03413
SERPINI1	0.351272	1.37241	1.83674
DNAJC18	0.351212	2.47271	3.31043
SNAPC1	0.351149	1.74997	2.34231
TLK1	0.350836	12.292	16.4535
METTL15	0.35079	4.76557	6.37847
KLF6	0.350335	5.25393	7.02995
ZNF529	0.350044	2.14691	2.872
NLK	0.349811	6.73539	9.00892
WBP4	0.349448	4.85413	6.49061
ABHD16A	0.349195	5.53101	7.39453
MGEA5	0.349018	19.4901	26.0558
RDH14	0.348553	16.7265	22.3532
TMEM164	0.348539	3.89046	5.19907
FNIP1	0.348458	2.86952	3.83447
LOC100507557	0.348406	1.7978	2.40201
ABHD4	0.34808	7.21886	9.64383
UBR1	0.34807	3.78408	5.05535
SLC7A5P1	0.347752	7.31767	9.77136
RNF139	0.347682	6.57128	8.77639
CIPC	0.347606	14.1597	18.9111
KATNBL1	0.347048	4.23407	5.65209
CDC37L1	0.346768	2.39275	3.19334
PPP1R21	0.346613	5.63937	7.52609
TMEM63A	0.346372	9.24899	12.3418
ACBD5	0.346228	4.67714	6.2403
COX5A	0.346051	322.904	430.798
ZFYVE1	0.345995	3.49698	4.66488
GNB5	0.345941	6.17907	8.24256
PCED1A	0.345679	13.9924	18.6622
ATF6	0.345642	4.8689	6.49372
TMEM43	0.345605	7.79267	10.3928
EPM2A	0.345584	4.13063	5.50853
CFLAR	0.345371	0.815568	1.08746
UROS	0.345362	15.5426	20.7248
LOC100379224	0.345223	2.8536	3.80437
PSD4	0.345174	22.7157	30.2872
INE1	0.344584	1.26254	1.68083
MIR1307	0.344584	1.60922	2.13206
SETX	0.344546	4.8019	6.39958
ZNF26	0.344344	2.58589	3.44529
NEDD4	0.34429	0.898315	1.19677
TMCC2	0.343901	1.94275	2.58763
ZNF436	0.343859	2.34096	3.11804
LINC01470	0.343853	14.1317	18.8242
PCYOX1	0.343817	2.4766	3.29867
ACBD3	0.343307	14.388	19.1586
ATAD1	0.342828	17.6721	23.5238
ZNF621	0.342759	1.58503	2.10961
TCIRG1	0.342433	9.07347	12.0744
FAM21C	0.342348	77.104	102.604
SAMD8	0.342213	2.95517	3.93187
LINC01215	0.342005	10.1025	13.4397
CMAHP	0.341986	1.85529	2.46769
PGRMC2	0.34196	10.9107	14.5148
FGFR1OP	0.341716	7.06959	9.40304
CCDC117	0.341573	41.5468	55.2571
ZNF20	0.341317	1.22438	1.62751
RFX5	0.340713	39.6513	52.7046
EVI2B	0.340339	32.9036	43.7237
KIAA1586	0.339854	2.78234	3.6955
ZNF763	0.339751	1.12507	1.49371
UBE2J1	0.339736	76.6395	101.801
SLC25A43	0.339717	6.11904	8.12714
PLAG1	0.339629	2.59143	3.44171
ZNF217	0.339599	19.557	25.9751
ZNF827	0.339403	2.43414	3.23231
SLC2A11	0.33929	5.53559	7.35025
SETD9	0.339025	1.90967	2.53436
SLC12A6	0.33898	3.88005	5.151
YTHDF3	0.338769	11.8381	15.7138
NDUFB5	0.338722	60.4354	80.2191
STAM2	0.338542	3.39054	4.49963
ABHD17C	0.338118	1.33642	1.77235
ZBTB33	0.337792	9.66485	12.8203
CCDC91	0.337701	3.94949	5.23792
CHMP2B	0.337364	10.0502	13.3272
SMIM10L1	0.337229	4.55006	6.03301
RSBN1L	0.337198	11.1238	14.7493
LYSMD1	0.33708	2.5004	3.31441
IFNG-AS1	0.33706	6.7052	8.88907
SOWAHD	0.337041	1.35721	1.79817
LINC00893	0.336857	1.12426	1.48953
CTH	0.336788	2.69767	3.5751
SRP14-AS1	0.336788	0.866652	1.14823
TAX1BP1	0.336536	16.473	21.8323
COMMD2	0.336455	9.66998	12.8151
ZNF280B	0.336311	1.33928	1.77442
RNF145	0.336233	12.1949	16.1589
LOC102723385	0.336022	1.20288	1.59109
MIR3605	0.336022	9.4065	12.4423
S100PBP	0.335605	9.58596	12.6963
SMPD3	0.335601	0.994142	1.31637
CBLB	0.33558	3.78067	5.00698
ATG12	0.33532	8.3043	10.9966
ARMC8	0.335311	5.61885	7.44045
CNIH1	0.335283	40.012	52.9833
HAUS3	0.335259	5.9612	7.89299
E2F5	0.33524	47.3525	62.7023
WIPF1	0.335058	65.8875	87.2358
BTRC	0.334973	3.082	4.08005
HMGCS1	0.334916	48.1679	63.7685
EDEM3	0.3349	7.44773	9.85954
NKIRAS2	0.334839	20.6435	27.3274
NAA30	0.334707	6.78002	8.97422
LOC729218	0.334641	8.50201	11.2532
FAM117B	0.334582	4.26518	5.64496
AVPI1	0.33446	1.00701	1.33126
SOS2	0.334316	3.42291	4.52927
RPE	0.33428	20.1819	26.7062
ITSN2	0.333783	11.9101	15.755
KBTBD2	0.333622	7.47211	9.8828
FBXL3	0.333478	13.7564	18.1932
SLC35A3	0.333473	3.43344	4.5406
MBLAC2	0.333352	6.79158	8.98105
CLCN3	0.333192	11.1677	14.7668
H1FNT	0.33318	1.78766	2.36221
GOLGA8R	0.333105	1.17326	1.55092
TRIM4	0.333068	4.12299	5.45079
GDF11	0.332958	10.3694	13.7088
ASB7	0.332931	3.91533	5.17592
MIR4680	0.332855	10.3399	13.6376
COL4A3BP	0.332835	6.81559	9.0097
ZSCAN21	0.332769	4.45107	5.8829
C15orf57	0.332672	5.74059	7.58735
C12orf49	0.332644	22.5327	29.7834
BET1	0.332414	8.43573	11.1479
GATS	0.332297	3.17124	4.19039
RBM48	0.332271	7.57316	10.0064
TMEM170A	0.332115	5.263	6.95368
PGAP1	0.332111	0.917808	1.21252
CAPZA2	0.331953	27.5566	36.4061
RRP15	0.33194	5.87668	7.76375
ZNF24	0.331925	20.7181	27.3713
DCUN1D3	0.33176	1.44698	1.91071
NKAIN4	0.33176	1.44457	1.9068
ZNF484	0.33176	1.0295	1.35944
C11orf71	0.331518	3.30096	4.35887
CNOT6L	0.331359	4.24225	5.60219
TEF	0.330926	5.324	7.02845
CCDC122	0.33091	1.9381	2.55766
TBC1D3C	0.330563	11.9777	15.8084
TBC1D3L	0.330563	12.1275	16.0061
EFCAB14-AS1	0.330193	1.92983	2.54287
NIPA2	0.330008	21.5085	28.3775
ZNF16	0.329982	2.52408	3.32937
ICE2	0.329938	5.62686	7.42344
CYSTM1	0.329353	5.47243	7.21463
ATF2	0.329324	6.97167	9.19355
PDXK	0.329056	18.0243	23.7651
ZNF780A	0.328991	1.8083	2.38388
USP45	0.328961	2.90554	3.83043
ZNF28	0.328916	5.0416	6.64635
SLC25A36	0.328837	18.2502	24.0592
CD83	0.328709	21.334	28.1217
TNFRSF10B	0.328462	6.29908	8.30152
LOC728743	0.328424	3.20815	4.22752
TRAPPC2B	0.328323	12.5984	16.5999
PWWP2A	0.328286	4.8771	6.42675
SGK494	0.328043	3.3872	4.46238
LINC01347	0.327981	9.08255	11.966
NEMF	0.327978	14.0282	18.4821
TCTN3	0.327747	8.43083	11.1053
FBXW4	0.32773	10.5395	13.8828
GPT	0.327693	2.96319	3.90218
SYTL1	0.327648	13.9035	18.313
HIPK3	0.327576	3.89207	5.12624
TRAM1	0.32753	45.9645	60.5403
RNF146	0.327363	7.14805	9.41305
DHX29	0.326906	8.06956	10.6235
GDAP1	0.326829	5.78128	7.61041
MIR99AHG	0.326788	3.09989	4.08028
USP4	0.326656	7.81891	10.2918
SNAPC3	0.32632	6.66253	8.76733
ZNF791	0.32632	2.74999	3.61816
BIN3	0.325969	7.53942	9.91844
P2RX5-TAX1BP3	0.325849	9.6021	12.6321
KIF3A	0.325812	4.87329	6.41076
RIOK2	0.325645	9.56464	12.5809
DNAJA1	0.3256	179.225	235.744
FAM21A	0.324957	76.6912	100.832
MAML3	0.324932	5.26417	6.92079
PSMA3	0.324847	90.7976	119.367
RTCA	0.324796	17.305	22.7489
FAM84B	0.324308	1.59169	2.09138
EFCAB14	0.324158	9.49871	12.4814
FZD3	0.32412	2.08829	2.74389
ARL13B	0.323492	0.974877	1.27988
MAP3K15	0.323435	3.08928	4.05695
POLR3F	0.323257	6.5237	8.56615
BCAS4	0.323186	42.9248	56.3657
ZMAT3	0.323003	1.96864	2.58458
SNX25	0.322995	5.31567	6.97874
RRN3	0.322979	55.6983	73.1301
ZNF226	0.322787	5.3001	6.9573
ATP6V0E1	0.32274	30.5938	40.1598
VPS33B	0.322437	2.70205	3.54558
ZNF277	0.322023	6.39058	8.38428
BCDIN3D-AS1	0.321989	1.17665	1.54312
PDLIM5	0.321989	1.58925	2.08497
POLI	0.321692	1.30613	1.71301
TTN-AS1	0.32159	1.03622	1.35887
GADD45B	0.321402	29.6984	38.9491
ARHGAP12	0.32131	3.05295	4.00337
SYNJ2BP-COX16	0.321168	2.72977	3.5785
KCTD18	0.321154	4.79158	6.28251
USP38	0.320925	3.86956	5.07313
NBR1	0.320901	7.39505	9.69513
ZNF565	0.320796	1.04683	1.37135
ZNF614	0.32077	5.77858	7.57505
NDNL2	0.320562	12.3514	16.1886
GPATCH2	0.320526	1.18451	1.5523
PRCAT47	0.320408	17.7405	23.2504
YIPF5	0.320397	5.15987	6.76201
FOXD4L4	0.320255	1.00256	1.31201
HNRNPLL	0.320255	2.37009	3.10524
ST7	0.320255	3.75422	4.91918
TOR1B	0.320255	5.66179	7.41896
MRPS18C	0.319962	27.4735	35.9947
GOLGA8N	0.319827	1.10755	1.45058
ZFP36L1	0.319806	16.7412	21.932
ASZ1	0.31949	6.21068	8.13354
BRWD3	0.319344	3.25976	4.26905
ATF1	0.319118	8.89441	11.646
LOC102723859	0.319049	12.2216	16.0019
LOC102724862	0.319049	12.2097	15.9864
TBC1D3K	0.319049	12.2097	15.9864
ABCC4	0.318862	1.7399	2.27757
SMG1P3	0.318806	29.9516	39.2118
CDK5R1	0.318688	1.46443	1.91645
SNX11	0.318526	6.09685	7.97939
PRDM2	0.318331	19.1851	25.1084
TMEM50A	0.318183	22.322	29.2101
FBXO3	0.317845	3.94901	5.16571
MAP3K8	0.317821	1.37734	1.80119
PTP4A1	0.317569	27.1823	35.5558
CXADR	0.31755	5.08865	6.65581
FAR1	0.317519	24.598	32.1742
44626	0.317292	15.0509	19.6835
SGMS1	0.317274	6.90979	9.03597
FBXL4	0.317199	2.42704	3.17347
CHST15	0.317122	1.30047	1.70022
RBL2	0.317075	20.4901	26.7927
ARF4	0.317009	47.1491	61.6487
GCFC2	0.316958	3.22837	4.22065
LOC100335030	0.316958	0.846329	1.10584
NAT1	0.316644	2.25145	2.9424
MFAP3	0.316598	6.87601	8.98777
ZEB1	0.316477	3.51908	4.59933
PRKCB	0.316156	13.9792	18.2675
HCST	0.316148	4.8384	6.31803
TMEM5-AS1	0.316148	2.16219	2.82128
SOCS5	0.315714	4.31233	5.63305
FBXL17	0.315668	2.44385	3.19204
PURA	0.315568	5.11098	6.67577
PIK3CD-AS1	0.315438	1.00163	1.30695
TADA2B	0.315254	4.41204	5.76142
SCRN1	0.314972	31.4168	41.0208
PARP6	0.314965	9.40468	12.2788
RNF41	0.314916	9.61277	12.5506
CUL4B	0.31488	12.1674	15.8857
FAM86JP	0.314735	5.28653	6.90037
HIGD2A	0.314657	105.382	137.565
RPARP-AS1	0.314613	16.2429	21.2017
UFSP2	0.314581	5.72939	7.47789
MCM9	0.314411	2.08235	2.7175
THAP1	0.314392	3.08963	4.03143
SPRYD3	0.314222	4.01342	5.23683
SLC25A32	0.314216	18.7527	24.472
PMS2CL	0.314071	20.3119	26.5035
BANK1	0.313811	8.08162	10.5431
OGT	0.313649	40.5724	52.9268
MAN1B1	0.313549	10.246	13.3643
PTOV1-AS1	0.313171	9.0074	11.7453
COG5	0.313149	4.99137	6.50873
GAA	0.313131	3.25398	4.2427
ZNF584	0.313116	1.33085	1.7344
LOC103021295	0.31298	39.472	51.4627
[truncated: 9,982 more rows]
